# Supplementary material for: Granulovirus PK-1 kinase activity relies on a side-to-side dimerization mode centered on the regulatory αC helix
Source: Nat Commun. 2021 Feb 12;12:1002. doi: 10.1038/s41467-021-21191-7 (PMC7881018; doi:10.1038/s41467-021-21191-7)
Supplement: Supplementary file 7 — Source Data [file 41467_2021_21191_MOESM7_ESM.xlsx]

## Sheet: Sedimentation Velocity 
Sedimentation Velocity - Analytical Ultracentrifugation
S20,w (S)	c (S20,w)
0	0.014628
0.036789	3.95565
0.073579	2.13146
0.110368	1.24537
0.147157	0.773588
0.183946	0.503494
0.220736	0.340115
0.257525	0.236991
0.294314	0.169657
0.331104	0.124456
0.367893	0.093394
0.404682	0.071613
0.441472	0.056063
0.478261	0.044781
0.51505	0.036433
0.551839	0.030313
0.588629	0.025627
0.625418	0.022047
0.662207	0.019284
0.698997	0.017191
0.735786	0.0156
0.772575	0.014299
0.809365	0.013236
0.846154	0.012382
0.882943	0.011678
0.919732	0.011111
0.956522	0.010631
0.993311	0.010172
1.0301	0.00985
1.06689	0.00956
1.10368	0.009278
1.14047	0.009019
1.17726	0.008825
1.21405	0.008565
1.25084	0.008286
1.28763	0.008016
1.32441	0.007768
1.3612	0.007599
1.39799	0.007323
1.43478	0.007063
1.47157	0.006797
1.50836	0.006619
1.54515	0.005574
1.58194	0.005415
1.61873	0.006047
1.65552	0.005925
1.69231	0.005799
1.7291	0.005722
1.76589	0.005623
1.80268	0.005746
1.83946	0.00564
1.87625	0.005666
1.91304	0.005735
1.94983	0.005777
1.98662	0.005898
2.02341	0.005997
2.0602	0.006153
2.09699	0.006264
2.13378	0.006296
2.17057	0.006433
2.20736	0.006503
2.24415	0.006565
2.28094	0.006549
2.31773	0.006562
2.35452	0.006479
2.3913	0.006409
2.42809	0.006223
2.46488	0.006007
2.50167	0.005896
2.53846	0.005545
2.57525	0.005305
2.61204	0.005055
2.64883	0.004771
2.68562	0.004499
2.72241	0.004283
2.7592	0.004081
2.79599	0.00387
2.83278	0.003744
2.86957	0.003614
2.90635	0.003475
2.94314	0.003478
2.97993	0.003499
3.01672	0.003549
3.05351	0.003741
3.0903	0.003926
3.12709	0.00419
3.16388	0.004613
3.20067	0.005274
3.23746	0.005887
3.27425	0.006915
3.31104	0.008344
3.34783	0.010054
3.38462	0.012408
3.4214	0.015503
3.45819	0.019606
3.49498	0.024981
3.53177	0.032813
3.56856	0.041858
3.60535	0.055513
3.64214	0.071744
3.67893	0.096163
3.71572	0.125733
3.75251	0.161668
3.7893	0.207884
3.82609	0.267082
3.86288	0.330604
3.89967	0.403645
3.93645	0.487479
3.97324	0.575029
4.01003	0.65917
4.04682	0.738281
4.08361	0.802754
4.1204	0.845566
4.15719	0.877713
4.19398	0.875869
4.23077	0.849076
4.26756	0.799802
4.30435	0.723074
4.34114	0.64096
4.37793	0.554028
4.41472	0.464689
4.45151	0.37813
4.48829	0.298911
4.52508	0.231917
4.56187	0.175799
4.59866	0.130928
4.63545	0.096234
4.67224	0.069335
4.70903	0.04936
4.74582	0.034882
4.78261	0.024379
4.8194	0.017017
4.85619	0.011945
4.89298	0.0083
4.92977	0.005824
4.96656	0.00412
5.00334	0.002927
5.04013	0.002107
5.07692	0.001557
5.11371	0.001152
5.1505	0.000872
5.18729	0.000678
5.22408	0.000538
5.26087	0.000435
5.29766	0.000359
5.33445	0.000306
5.37124	0.000267
5.40803	0.00024
5.44482	0.00022
5.48161	0.000206
5.51839	0.000199
5.55518	0.000198
5.59197	0.000202
5.62876	0.000209
5.66555	0.000222
5.70234	0.00024
5.73913	0.000266
5.77592	0.000297
5.81271	0.000339
5.8495	0.000392
5.88629	0.000459
5.92308	0.000543
5.95987	0.000647
5.99666	0.000784
6.03344	0.00094
6.07023	0.001137
6.10702	0.001375
6.14381	0.001661
6.1806	0.002009
6.21739	0.002415
6.25418	0.002893
6.29097	0.00344
6.32776	0.004066
6.36455	0.004764
6.40134	0.005507
6.43813	0.006338
6.47492	0.00719
6.51171	0.008045
6.54849	0.008943
6.58528	0.009818
6.62207	0.010617
6.65886	0.01134
6.69565	0.01197
6.73244	0.012478
6.76923	0.012864
6.80602	0.01316
6.84281	0.013228
6.8796	0.013168
6.91639	0.012957
6.95318	0.012666
6.98997	0.012229
7.02676	0.011727
7.06355	0.011111
7.10033	0.010479
7.13712	0.009781
7.17391	0.009112
7.2107	0.008402
7.24749	0.007738
7.28428	0.00708
7.32107	0.006455
7.35786	0.005859
7.39465	0.005302
7.43144	0.004814
7.46823	0.004353
7.50502	0.003915
7.54181	0.003513
7.5786	0.003186
7.61538	0.002875
7.65217	0.002584
7.68896	0.002326
7.72575	0.002104
7.76254	0.001911
7.79933	0.001731
7.83612	0.001565
7.87291	0.00143
7.9097	0.001309
7.94649	0.001195
7.98328	0.001095
8.02007	0.001006
8.05686	0.000929
8.09365	0.000861
8.13043	0.000799
8.16722	0.000743
8.20401	0.000693
8.2408	0.000652
8.27759	0.000613
8.31438	0.000577
8.35117	0.000544
8.38796	0.000514
8.42475	0.000491
8.46154	0.000468
8.49833	0.000447
8.53512	0.000427
8.57191	0.00041
8.6087	0.000394
8.64548	0.000382
8.68227	0.000371
8.71906	0.00036
8.75585	0.000349
8.79264	0.000339
8.82943	0.000331
8.86622	0.000324
8.90301	0.000318
8.9398	0.000312
8.97659	0.000308
9.01338	0.000303
9.05017	0.000299
9.08696	0.000297
9.12375	0.000295
9.16053	0.000292
9.19732	0.00029
9.23411	0.00029
9.2709	0.00029
9.30769	0.00029
9.34448	0.000291
9.38127	0.000292
9.41806	0.000295
9.45485	0.000297
9.49164	0.0003
9.52843	0.000304
9.56522	0.000309
9.60201	0.000314
9.6388	0.00032
9.67559	0.000327
9.71237	0.000335
9.74916	0.000345
9.78595	0.000355
9.82274	0.000366
9.85953	0.000378
9.89632	0.000392
9.93311	0.000409
9.9699	0.000428
10.0067	0.000449
10.0435	0.000473
10.0803	0.000498
10.1171	0.000526
10.1538	0.000557
10.1906	0.000596
10.2274	0.000638
10.2642	0.000685
10.301	0.000738
10.3378	0.000797
10.3746	0.000867
10.4114	0.000947
10.4482	0.001039
10.485	0.001142
10.5217	0.001261
10.5585	0.0014
10.5953	0.001558
10.6321	0.001749
10.6689	0.001969
10.7057	0.00223
10.7425	0.002528
10.7793	0.002886
10.8161	0.003311
10.8528	0.003821
10.8896	0.004418
10.9264	0.005139
10.9632	0.006007
11	0.014094

## Sheet: SAXS
SAXS
Experimental data				CRYSOL Fit			Guinier plot			P (r) plot
q(Å-1- )	log I (q)	SD		q(Å-1- )	log I (q)		q2(Å-2 )	ln I (q)		R (Å)	P (r)
0.00434	0.0139	0.00309		0	0.0137		1.89e-05	-4.27574		0	0
0.00501	0.0143	0.00146		0.002	0.0137		2.51e-05	-4.24931		0.6234	0.001444
0.00568	0.0143	0.000644		0.004	0.0136		3.23e-05	-4.24834		1.247	0.003388
0.00635	0.0148	0.00046		0.00434	0.0136		4.03e-05	-4.22175		1.87	0.005828
0.00702	0.014	0.000343		0.00501	0.0136		4.92e-05	-4.26601		2.494	0.008756
0.00769	0.014	0.000266		0.00568	0.0136		5.91e-05	-4.26687		3.117	0.01216
0.00835	0.014	0.000223		0.00635	0.0135		6.98e-05	-4.26516		3.74	0.01603
0.00902	0.0142	0.000208		0.00702	0.0135		8.14e-05	-4.25255		4.364	0.02035
0.00969	0.0139	0.000182		0.00769	0.0135		9.39e-05	-4.27469		4.987	0.0251
0.0104	0.0134	0.00016		0.00835	0.0134		0.000107	-4.30897		5.61	0.03025
0.011	0.014	0.000149		0.00902	0.0134		0.000122	-4.27197		6.234	0.03579
0.0117	0.0136	0.00014		0.00969	0.0133		0.000137	-4.29751		6.857	0.04169
0.0124	0.0135	0.000135		0.0104	0.0133		0.000153	-4.30732		7.481	0.04792
0.013	0.0136	0.000129		0.011	0.0132		0.00017	-4.29495		8.104	0.05445
0.0137	0.0134	0.000124		0.0117	0.0132		0.000188	-4.31583		8.727	0.06125
0.0144	0.0134	0.000118		0.0124	0.0131		0.000206	-4.31032		9.351	0.06829
0.015	0.0132	0.000117		0.013	0.0131		0.000226	-4.32841		9.974	0.07554
0.0157	0.0131	0.000113		0.0137	0.013		0.000247	-4.33207		10.6	0.08296
0.0164	0.0131	0.00011		0.0144	0.0129		0.000268	-4.33844		11.22	0.09051
0.017	0.0129	0.000106		0.015	0.0129		0.00029	-4.35015		11.84	0.09816
0.0177	0.0127	0.000103		0.0157	0.0128		0.000314	-4.36227		12.47	0.1059
0.0184	0.0128	0.000102		0.0164	0.0127		0.000338	-4.3595		13.09	0.1136
0.019	0.0126	9.89e-05		0.017	0.0126		0.000363	-4.37769		13.71	0.1214
0.0197	0.0125	9.57e-05		0.0177	0.0126		0.000389	-4.38157		14.34	0.1291
0.0204	0.0125	9.37e-05		0.0184	0.0125		0.000415	-4.38332		14.96	0.1368
0.0211	0.0123	9.59e-05		0.019	0.0124		0.000443	-4.39498		15.58	0.1443
0.0217	0.0122	9.69e-05		0.0197	0.0123		0.000472	-4.4084		16.21	0.1517
0.0224	0.012	0.000102		0.0204	0.0122		0.000501	-4.42133		16.83	0.159
0.0231	0.0119	0.000103		0.0211	0.0121		0.000532	-4.42759		17.45	0.1661
0.0237	0.0118	0.000101		0.0217	0.012		0.000563	-4.44325		18.08	0.1729
0.0244	0.0117	9.66e-05		0.0224	0.0119		0.000595	-4.44915		18.7	0.1796
0.0251	0.0117	9.54e-05		0.0231	0.0118		0.000628	-4.45113		19.32	0.1859
0.0257	0.0114	9.4e-05		0.0237	0.0117		0.000662	-4.47104		19.95	0.192
0.0264	0.0114	9.24e-05		0.0244	0.0116		0.000697	-4.47361		20.57	0.1979
0.0271	0.0111	9.15e-05		0.0251	0.0115		0.000732	-4.49794		21.19	0.2034
0.0277	0.0111	9.03e-05		0.0257	0.0114		0.000769	-4.4977		21.82	0.2085
0.0284	0.011	8.59e-05		0.0264	0.0113		0.000807	-4.51169		22.44	0.2134
0.0291	0.0108	8.33e-05		0.0271	0.0112		0.000845	-4.52361		23.06	0.2179
0.0297	0.0107	8.14e-05		0.0277	0.0111		0.000884	-4.54215		23.69	0.222
0.0304	0.0106	8e-05		0.0284	0.011		0.000925	-4.5444		24.31	0.2259
0.0311	0.0105	7.85e-05		0.0291	0.0108		0.000966	-4.55334		24.94	0.2293
0.0317	0.0104	7.64e-05		0.0297	0.0107		0.00101	-4.56888		25.56	0.2324
0.0324	0.0103	7.56e-05		0.0304	0.0106		0.00105	-4.57703		26.18	0.2352
0.0331	0.0101	7.51e-05		0.0311	0.0105		0.00109	-4.59436		26.81	0.2376
0.0337	0.00986	7.4e-05		0.0317	0.0104		0.00114	-4.61917		27.43	0.2396
0.0344	0.00991	7.27e-05		0.0324	0.0102		0.00118	-4.61373		28.05	0.2413
0.0351	0.0096	7.22e-05		0.0331	0.0101		0.00123	-4.64585		28.68	0.2427
0.0358	0.00958	7.18e-05		0.0337	0.00999		0.00128	-4.64798		29.3	0.2438
0.0364	0.00938	7.09e-05		0.0344	0.00986		0.00133	-4.66924		29.92	0.2445
0.0371	0.00908	7.02e-05		0.0351	0.00974		0.00138	-4.7012		30.55	0.245
0.0378	0.00907	6.89e-05		0.0358	0.00961		0.00143	-4.70325		31.17	0.2451
0.0384	0.00898	6.83e-05		0.0364	0.00948		0.00148	-4.71231		31.79	0.245
0.0391	0.00894	6.72e-05		0.0371	0.00935		0.00153	-4.71752		32.42	0.2446
0.0398	0.00872	6.64e-05		0.0378	0.00923		0.00158	-4.74249		33.04	0.244
0.0404	0.00861	6.44e-05		0.0384	0.0091		0.00163	-4.75463		33.66	0.2431
0.0411	0.00843	6.43e-05		0.0391	0.00897		0.00169	-4.77599		34.29	0.242
0.0418	0.00826	6.38e-05		0.0398	0.00884		0.00174	-4.79611		34.91	0.2407
0.0424	0.00812	6.28e-05		0.0404	0.00871		0.0018	-4.81351		35.53	0.2392
0.0431	0.00814	6.33e-05		0.0411	0.00858		0.00186	-4.81072		36.16	0.2375
0.0438	0.00798	6.31e-05		0.0418	0.00845		0.00192	-4.831		36.78	0.2356
0.0444	0.00785	6.35e-05		0.0424	0.00832		0.00197	-4.84688		37.4	0.2336
0.0451	0.00759	6.47e-05		0.0431	0.00819		0.00203	-4.88038		38.03	0.2314
0.0458	0.00751	6.43e-05		0.0438	0.00806		0.0021	-4.89143		38.65	0.2291
0.0464	0.00744	6.36e-05		0.0444	0.00793		0.00216	-4.90031		39.27	0.2267
0.0471	0.00718	6.49e-05		0.0451	0.0078		0.00222	-4.93593		39.9	0.2241
0.0478	0.00718	6.37e-05		0.0458	0.00767		0.00228	-4.93707		40.52	0.2214
0.0484	0.00703	6.35e-05		0.0464	0.00754		0.00235	-4.9582		41.14	0.2187
0.0491	0.00696	6.25e-05		0.0471	0.00741		0.00241	-4.96754		41.77	0.2158
0.0498	0.00678	6.08e-05		0.0478	0.00728		0.00248	-4.99345		42.39	0.2129
0.0505	0.00667	6.01e-05		0.0484	0.00715		0.00255	-5.01043		43.01	0.2099
0.0511	0.0065	5.96e-05		0.0491	0.00702		0.00261	-5.03536		43.64	0.2068
0.0518	0.00636	5.84e-05		0.0498	0.0069		0.00268	-5.05792		44.26	0.2036
0.0525	0.00627	5.76e-05		0.0505	0.00677		0.00275	-5.072		44.88	0.2004
0.0531	0.00618	5.75e-05		0.0511	0.00665		0.00282	-5.08599		45.51	0.1972
0.0538	0.00603	5.66e-05		0.0518	0.00652		0.00289	-5.11173		46.13	0.1938
0.0545	0.00586	5.6e-05		0.0525	0.0064		0.00297	-5.13985		46.75	0.1905
0.0551	0.00589	5.56e-05		0.0531	0.00628		0.00304	-5.13529		47.38	0.187
0.0558	0.0058	5.53e-05		0.0538	0.00615		0.00311	-5.14973		48	0.1836
0.0565	0.00557	5.49e-05		0.0545	0.00603		0.00319	-5.19025		48.62	0.1801
0.0571	0.00555	5.41e-05		0.0551	0.00591		0.00326	-5.19331		49.25	0.1765
0.0578	0.00532	5.4e-05		0.0558	0.00579		0.00334	-5.23683		49.87	0.1729
0.0585	0.00521	5.33e-05		0.0565	0.00568		0.00342	-5.25647		50.49	0.1693
0.0591	0.00515	5.31e-05		0.0571	0.00556		0.0035	-5.26879		51.12	0.1656
0.0598	0.00507	5.24e-05		0.0578	0.00545		0.00358	-5.28484		51.74	0.1619
0.0605	0.00495	5.08e-05		0.0585	0.00533		0.00366	-5.30786		52.36	0.1582
0.0611	0.00477	5.08e-05		0.0591	0.00522		0.00374	-5.34457		52.99	0.1544
0.0618	0.0047	5.11e-05		0.0598	0.00511		0.00382	-5.35917		53.61	0.1507
0.0625	0.00462	5.04e-05		0.0605	0.005		0.0039	-5.37661		54.23	0.1469
0.0631	0.0045	4.98e-05		0.0611	0.00489		0.00399	-5.40359		54.86	0.143
0.0638	0.00441	4.9e-05		0.0618	0.00478		0.00407	-5.42366		55.48	0.1392
0.0645	0.00438	4.91e-05		0.0625	0.00468		0.00416	-5.4306		56.1	0.1354
0.0652	0.0041	4.85e-05		0.0631	0.00457		0.00424	-5.49612		56.73	0.1315
0.0658	0.00415	4.85e-05		0.0638	0.00447		0.00433	-5.48496		57.35	0.1276
0.0665	0.00399	4.85e-05		0.0645	0.00437		0.00442	-5.52403		57.97	0.1238
0.0672	0.00396	4.78e-05		0.0652	0.00427		0.00451	-5.53248		58.6	0.1199
0.0678	0.00388	4.78e-05		0.0658	0.00417		0.0046	-5.55297		59.22	0.1161
0.0685	0.00375	4.74e-05		0.0665	0.00407		0.00469	-5.58712		59.84	0.1122
0.0692	0.00365	4.71e-05		0.0672	0.00398		0.00478	-5.61398		60.47	0.1084
0.0698	0.00352	4.69e-05		0.0678	0.00388		0.00488	-5.64921		61.09	0.1046
0.0705	0.00353	4.65e-05		0.0685	0.00379		0.00497	-5.64514		61.71	0.1009
0.0712	0.00342	4.62e-05		0.0692	0.0037		0.00506	-5.67675		62.34	0.09715
0.0718	0.00332	4.56e-05		0.0698	0.00361		0.00516	-5.7078		62.96	0.09348
0.0725	0.00328	4.57e-05		0.0705	0.00352		0.00526	-5.71843		63.58	0.08986
0.0732	0.00318	4.55e-05		0.0712	0.00344		0.00535	-5.75126		64.21	0.08629
0.0738	0.00311	4.51e-05		0.0718	0.00335		0.00545	-5.772		64.83	0.08279
0.0745	0.00298	4.47e-05		0.0725	0.00327		0.00555	-5.81472		65.45	0.07936
0.0752	0.00298	4.44e-05		0.0732	0.00319		0.00565	-5.8161		66.08	0.07601
0.0758	0.00281	4.43e-05		0.0738	0.00311		0.00575	-5.87351		66.7	0.07273
0.0765	0.00282	4.42e-05		0.0745	0.00303		0.00585	-5.87143		67.32	0.06954
0.0772	0.00272	4.4e-05		0.0752	0.00295		0.00596	-5.90554		67.95	0.06643
0.0778	0.00276	4.36e-05		0.0758	0.00288		0.00606	-5.89151		68.57	0.06342
0.0785	0.0026	4.35e-05		0.0765	0.0028		0.00616	-5.95167		69.19	0.06051
0.0792	0.00257	4.31e-05		0.0772	0.00273		0.00627	-5.96511		69.82	0.05769
0.0799	0.00247	4.3e-05		0.0778	0.00266		0.00638	-6.00311		70.44	0.05498
0.0805	0.0024	4.28e-05		0.0785	0.00259		0.00648	-6.03074		71.06	0.05238
0.0812	0.00238	4.18e-05		0.0792	0.00253		0.00659	-6.03983		71.69	0.04988
0.0819	0.00227	4.15e-05		0.0799	0.00246		0.0067	-6.08656		72.31	0.04749
0.0825	0.00223	4.16e-05		0.0805	0.0024		0.00681	-6.1045		72.94	0.0452
0.0832	0.00217	4.15e-05		0.0812	0.00233		0.00692	-6.13208		73.56	0.04303
0.0839	0.00221	4.12e-05		0.0819	0.00227		0.00703	-6.11359		74.18	0.04096
0.0845	0.0021	4.06e-05		0.0825	0.00221		0.00715	-6.16769		74.81	0.03899
0.0852	0.00203	4.09e-05		0.0832	0.00215		0.00726	-6.20066		75.43	0.03713
0.0859	0.00205	4.08e-05		0.0839	0.0021		0.00737	-6.18917		76.05	0.03537
0.0865	0.00192	4.01e-05		0.0845	0.00204		0.00749	-6.25685		76.68	0.03371
0.0872	0.00183	4.01e-05		0.0852	0.00199		0.0076	-6.3045		77.3	0.03215
0.0879	0.00183	4.04e-05		0.0859	0.00193		0.00772	-6.30198		77.92	0.03067
0.0885	0.00177	4e-05		0.0865	0.00188		0.00784	-6.33932		78.55	0.02928
0.0892	0.00168	3.97e-05		0.0872	0.00183		0.00796	-6.38882		79.17	0.02797
0.0899	0.00169	3.93e-05		0.0879	0.00178		0.00808	-6.38269		79.79	0.02673
0.0905	0.00168	3.91e-05		0.0885	0.00174		0.0082	-6.39092		80.42	0.02557
0.0912	0.00165	3.91e-05		0.0892	0.00169		0.00832	-6.40745		81.04	0.02447
0.0919	0.00149	3.94e-05		0.0899	0.00165		0.00844	-6.5095		81.66	0.02342
0.0925	0.0015	3.88e-05		0.0905	0.0016		0.00856	-6.50087		82.29	0.02243
0.0932	0.00143	3.96e-05		0.0912	0.00156		0.00869	-6.54994		82.91	0.02148
0.0939	0.00139	3.95e-05		0.0919	0.00152		0.00881	-6.58161		83.53	0.02056
0.0946	0.00135	4e-05		0.0925	0.00148		0.00894	-6.60867		84.16	0.01968
0.0952	0.00141	3.99e-05		0.0932	0.00144		0.00907	-6.56754		84.78	0.01882
0.0959	0.00131	3.98e-05		0.0939	0.0014		0.00919	-6.64014		85.4	0.01798
0.0966	0.00138	4.03e-05		0.0946	0.00137		0.00932	-6.58713		86.03	0.01715
0.0972	0.00131	4.02e-05		0.0952	0.00133		0.00945	-6.6407		86.65	0.01632
0.0979	0.00125	3.95e-05		0.0959	0.0013		0.00958	-6.68264		87.27	0.01548
0.0986	0.00124	3.98e-05		0.0966	0.00126		0.00971	-6.69		87.9	0.01464
0.0992	0.00113	3.9e-05		0.0972	0.00123		0.00985	-6.78311		88.52	0.01378
0.0999	0.0012	3.85e-05		0.0979	0.0012		0.00998	-6.72236		89.14	0.01289
0.101	0.00108	3.85e-05		0.0986	0.00117		0.0101	-6.83014		89.77	0.01197
0.101	0.00105	3.78e-05		0.0992	0.00114		0.0102	-6.861		90.39	0.01102
0.102	0.00113	3.77e-05		0.0999	0.00111		0.0104	-6.78942		91.01	0.01003
0.103	0.00099	3.76e-05		0.101	0.00108		0.0105	-6.91811		91.64	0.00899
0.103	0.00101	3.77e-05		0.101	0.00105		0.0107	-6.89344		92.26	0.007899
0.104	0.001	3.7e-05		0.102	0.00103		0.0108	-6.90295		92.88	0.00675
0.105	0.000978	3.68e-05		0.103	0.001		0.0109	-6.92952		93.51	0.00554
0.105	0.000959	3.68e-05		0.103	0.000979		0.0111	-6.94953		94.13	0.004263
0.106	0.000959	3.66e-05		0.104	0.000955		0.0112	-6.94991		94.75	0.002917
0.107	0.000908	3.64e-05		0.105	0.000932		0.0114	-7.00425		95.38	0.001497
0.107	0.000897	3.63e-05		0.105	0.000909		0.0115	-7.01661		96	0
0.108	0.000895	3.63e-05		0.106	0.000888		0.0116	-7.01884
0.109	0.00084	3.61e-05		0.107	0.000866		0.0118	-7.08231
0.109	0.000816	3.59e-05		0.107	0.000846		0.0119	-7.11108
0.11	0.000827	3.55e-05		0.108	0.000826		0.0121	-7.09775
0.111	0.000786	3.52e-05		0.109	0.000807		0.0122	-7.14873
0.111	0.000752	3.52e-05		0.109	0.000788		0.0124	-7.19279
0.112	0.000734	3.51e-05		0.11	0.00077		0.0125	-7.21736
0.113	0.000726	3.52e-05		0.111	0.000753		0.0127	-7.22734
0.113	0.000691	3.48e-05		0.111	0.000736		0.0128	-7.27766
0.114	0.000769	3.52e-05		0.112	0.000719		0.013	-7.17035
0.115	0.000697	3.53e-05		0.113	0.000703		0.0131	-7.26827
0.115	0.000669	3.56e-05		0.113	0.000688		0.0133	-7.30898
0.116	0.000676	3.58e-05		0.114	0.000672		0.0134	-7.29984
0.117	0.000629	3.59e-05		0.115	0.000658		0.0136	-7.37114
0.117	0.000596	3.59e-05		0.115	0.000643		0.0138	-7.42601
0.118	0.000634	3.59e-05		0.116	0.00063		0.0139	-7.36394
0.119	0.00058	3.57e-05		0.117	0.000616		0.0141	-7.4525
0.119	0.00049	3.59e-05		0.117	0.000603		0.0142	-7.6207
0.12	0.000648	3.58e-05		0.118	0.00059		0.0144	-7.34111
0.121	0.000528	3.51e-05		0.119	0.000578		0.0145	-7.54622
0.121	0.000569	3.47e-05		0.119	0.000566		0.0147	-7.4719
0.122	0.000501	3.44e-05		0.12	0.000554		0.0149	-7.59898
0.123	0.000543	3.44e-05		0.121	0.000542		0.015	-7.51791
0.123	0.000502	3.47e-05		0.121	0.000531		0.0152	-7.59788
0.124	0.000544	3.43e-05		0.122	0.00052		0.0154	-7.51593
0.125	0.000517	3.37e-05		0.123	0.00051		0.0155	-7.5669
0.125	0.00048	3.35e-05		0.123	0.000499		0.0157	-7.64168
0.126	0.000454	3.36e-05		0.124	0.000489		0.0159	-7.6978
0.127	0.000422	3.35e-05		0.125	0.000479		0.016	-7.7703
0.127	0.000447	3.33e-05		0.125	0.000469		0.0162	-7.71202
0.128	0.000423	3.32e-05		0.126	0.00046		0.0164	-7.76842
0.129	0.000479	3.31e-05		0.127	0.00045		0.0165	-7.64372
0.129	0.000354	3.29e-05		0.127	0.000441		0.0167	-7.94688
0.13	0.000432	3.29e-05		0.128	0.000432		0.0169	-7.74746
0.131	0.000419	3.27e-05		0.129	0.000424		0.0171	-7.77846
0.131	0.000402	3.26e-05		0.129	0.000415		0.0172	-7.82011
0.132	0.000389	3.23e-05		0.13	0.000407		0.0174	-7.85294
0.133	0.000408	3.24e-05		0.131	0.000398		0.0176	-7.80423
0.133	0.000365	3.23e-05		0.131	0.00039		0.0178	-7.91675
0.134	0.000421	3.22e-05		0.132	0.000382		0.0179	-7.77386
0.135	0.000388	3.2e-05		0.133	0.000374		0.0181	-7.85452
0.135	0.000372	3.2e-05		0.133	0.000367		0.0183	-7.89589
0.136	0.000396	3.2e-05		0.134	0.000359		0.0185	-7.83289
0.137	0.00038	3.18e-05		0.135	0.000352		0.0187	-7.87426
0.137	0.00037	3.15e-05		0.135	0.000344		0.0189	-7.90226
0.138	0.000353	3.15e-05		0.136	0.000337		0.019	-7.94995
0.139	0.000319	3.15e-05		0.137	0.00033		0.0192	-8.04879
0.139	0.000336	3.15e-05		0.137	0.000323		0.0194	-7.99723
0.14	0.00029	3.13e-05		0.138	0.000316		0.0196	-8.1468
0.141	0.000331	3.14e-05		0.139	0.00031		0.0198	-8.01196
0.141	0.000304	3.11e-05		0.139	0.000303		0.02	-8.09804
0.142	0.00028	3.15e-05		0.14	0.000297		0.0202	-8.18229
0.143	0.000306	3.17e-05		0.141	0.00029		0.0203	-8.09154
0.143	0.000342	3.15e-05		0.141	0.000284		0.0205	-7.98112
0.144	0.000337	3.2e-05		0.142	0.000278		0.0207	-7.99489
0.145	0.000268	3.14e-05		0.143	0.000271		0.0209	-8.22322
0.145	0.000302	3.09e-05		0.143	0.000265		0.0211	-8.1043
0.146	0.000287	3.08e-05		0.144	0.000259		0.0213	-8.15713
0.147	0.000201	3.09e-05		0.145	0.000253		0.0215	-8.51199
0.147	0.00025	3.09e-05		0.145	0.000248		0.0217	-8.29352
0.148	0.000201	3.07e-05		0.146	0.000242		0.0219	-8.50975
0.149	0.000266	3.06e-05		0.147	0.000236		0.0221	-8.23368
0.149	0.000238	3.03e-05		0.147	0.000231		0.0223	-8.34145
0.15	0.000209	3.03e-05		0.148	0.000225		0.0225	-8.47326
0.151	0.000232	3.03e-05		0.149	0.00022		0.0227	-8.3697
0.151	0.000246	3.03e-05		0.149	0.000215		0.0229	-8.31027
0.152	0.00026	3e-05		0.15	0.00021		0.0231	-8.25663
0.153	0.000197	3.01e-05		0.151	0.000205		0.0233	-8.53387
0.153	0.000213	2.99e-05		0.151	0.0002		0.0235	-8.45519
0.154	0.000189	3e-05		0.152	0.000195		0.0237	-8.57519
0.155	0.000215	2.98e-05		0.153	0.00019		0.0239	-8.44345
0.155	0.000188	2.98e-05		0.153	0.000185		0.0241	-8.57859
0.156	0.000176	2.97e-05		0.154	0.00018		0.0243	-8.64528
0.157	0.000282	2.97e-05		0.155	0.000176		0.0245	-8.17448
0.157	0.000193	2.95e-05		0.155	0.000171		0.0248	-8.55063
0.158	0.000181	2.96e-05		0.156	0.000167		0.025	-8.61809
0.159	0.000166	2.94e-05		0.157	0.000163		0.0252	-8.70143
0.159	0.000172	2.95e-05		0.157	0.000158		0.0254	-8.66676
0.16	0.000167	2.95e-05		0.158	0.000154		0.0256	-8.69887
0.161	0.000176	2.94e-05		0.159	0.00015		0.0258	-8.64344
0.161	0.000157	2.93e-05		0.159	0.000146		0.026	-8.75795
0.162	0.000142	2.93e-05		0.16	0.000142		0.0262	-8.86289
0.163	0.000143	2.91e-05		0.161	0.000138		0.0265	-8.85334
0.163	0.000165	2.92e-05		0.161	0.000135		0.0267	-8.70897
0.164	0.00015	2.92e-05		0.162	0.000131		0.0269	-8.80715
0.165	0.000135	2.95e-05		0.163	0.000127		0.0271	-8.91225
0.165	0.000171	2.94e-05		0.163	0.000124		0.0273	-8.67496
0.166	0.000114	2.94e-05		0.164	0.000121		0.0276	-9.07738
0.167	0.000175	3e-05		0.165	0.000117		0.0278	-8.65298
0.167	0.000148	3.02e-05		0.165	0.000114		0.028	-8.81834
0.168	0.000117	3.04e-05		0.166	0.000111		0.0282	-9.05441
0.169	0.000113	3.05e-05		0.167	0.000108		0.0285	-9.08916
0.169	0.00014	3.04e-05		0.167	0.000105		0.0287	-8.87194
0.17	0.000136	3.04e-05		0.168	0.000102		0.0289	-8.904
0.171	0.000128	3.05e-05		0.169	9.9e-05		0.0291	-8.96658
0.171	9.38e-05	3.04e-05		0.169	9.63e-05		0.0294	-9.27391
0.172	0.000103	3.04e-05		0.17	9.36e-05		0.0296	-9.18433
0.173	0.000106	3.05e-05		0.171	9.1e-05		0.0298	-9.15352
0.173	0.000137	3.05e-05		0.171	8.85e-05		0.0301	-8.89545
0.174	0.000117	3.06e-05		0.172	8.6e-05		0.0303	-9.0517
0.175	7.95e-05	3.05e-05		0.173	8.37e-05		0.0305	-9.44005
0.175	7.87e-05	3.05e-05		0.173	8.14e-05		0.0308	-9.44961
0.176	3.99e-05	3.05e-05		0.174	7.91e-05		0.031	-10.1288
0.177	0.000107	3.04e-05		0.175	7.7e-05		0.0312	-9.14231
0.177	0.000137	3.05e-05		0.175	7.49e-05		0.0315	-8.89338
0.178	5.89e-05	3.05e-05		0.176	7.29e-05		0.0317	-9.74022
0.179	6.73e-05	3.05e-05		0.177	7.09e-05		0.0319	-9.60692
0.179	0.00011	3.02e-05		0.177	6.91e-05		0.0322	-9.1149
0.18	9.39e-05	3.03e-05		0.178	6.73e-05		0.0324	-9.2733
0.181	0.000109	3.04e-05		0.179	6.55e-05		0.0327	-9.12203
0.181	6.08e-05	3.01e-05		0.179	6.38e-05		0.0329	-9.70769
0.182	6.88e-05	3.01e-05		0.18	6.22e-05		0.0331	-9.58493
0.183	2.61e-05	3.01e-05		0.181	6.07e-05		0.0334	-10.5528
0.183	9.87e-05	3.01e-05		0.181	5.92e-05		0.0336	-9.22351
0.184	8.51e-05	2.99e-05		0.182	5.77e-05		0.0339	-9.37207
0.185	0.000115	3.01e-05		0.183	5.63e-05		0.0341	-9.06882
0.185	6.22e-05	3.01e-05		0.183	5.5e-05		0.0344	-9.68565
0.186	2.96e-05	3.09e-05		0.184	5.38e-05		0.0346	-10.4269
0.187	5.26e-05	3.12e-05		0.185	5.25e-05		0.0349	-9.85292
0.187	0.000108	3.17e-05		0.185	5.14e-05		0.0351	-9.13416
0.188	0.000104	3.19e-05		0.186	5.03e-05		0.0354	-9.17259
0.189	3.19e-05	3.21e-05		0.187	4.92e-05		0.0356	-10.3516
0.189	6.54e-05	3.25e-05		0.187	4.82e-05		0.0359	-9.63504
0.19	4.42e-05	3.28e-05		0.188	4.72e-05		0.0361	-10.0274
0.191	6.4e-05	3.33e-05		0.189	4.63e-05		0.0364	-9.65719
0.191	0.000111	3.27e-05		0.189	4.54e-05		0.0366	-9.10266
0.192	5.26e-05	3.2e-05		0.19	4.45e-05		0.0369	-9.85353
0.193	4.49e-05	3.17e-05		0.191	4.37e-05		0.0371	-10.0114
0.193	3.83e-05	3.16e-05		0.191	4.3e-05		0.0374	-10.171
0.194	0.000104	3.18e-05		0.192	4.23e-05		0.0377	-9.17316
0.195	3.18e-05	3.16e-05		0.193	4.16e-05		0.0379	-10.3561
0.195	4.4e-05	3.17e-05		0.193	4.09e-05		0.0382	-10.0311
0.196	3.11e-05	3.17e-05		0.194	4.03e-05		0.0384	-10.3773
0.197	4.89e-05	3.19e-05		0.195	3.97e-05		0.0387	-9.92611
0.197	1.53e-05	3.21e-05		0.195	3.92e-05		0.039	-11.0905
0.198	-7.14e-06	3.19e-05		0.196	3.87e-05
0.199	5.14e-05	3.2e-05		0.197	3.82e-05
0.199	5.69e-05	3.19e-05		0.197	3.77e-05
0.2	2.79e-05	3.19e-05		0.198	3.73e-05
0.201	0.000121	3.2e-05		0.199	3.68e-05
0.201	4.25e-05	3.21e-05		0.199	3.64e-05
0.202	7.5e-05	3.21e-05		0.2	3.61e-05
0.203	4.8e-05	3.22e-05		0.201	3.57e-05
0.203	2.77e-05	3.22e-05		0.201	3.54e-05
0.205	3.11e-05	3.2e-05		0.202	3.51e-05
0.205	3.08e-05	3.19e-05		0.203	3.48e-05
0.206	4.72e-05	3.22e-05		0.203	3.46e-05
0.207	2.59e-05	3.22e-05		0.204	3.43e-05
0.207	4.09e-05	3.23e-05		0.205	3.41e-05
0.208	4.29e-05	3.22e-05		0.205	3.39e-05
0.209	6.5e-05	3.24e-05		0.206	3.37e-05
0.209	6.55e-05	3.25e-05		0.207	3.35e-05
0.21	6.03e-05	3.23e-05		0.207	3.33e-05
0.211	5.56e-05	3.24e-05		0.208	3.32e-05
0.211	2.04e-05	3.23e-05		0.209	3.3e-05
0.212	0.000102	3.23e-05		0.209	3.29e-05
0.213	-1.54e-06	3.23e-05		0.21	3.28e-05
0.213	8.37e-05	3.25e-05		0.211	3.27e-05
0.214	3.63e-05	3.24e-05		0.211	3.25e-05
0.215	2.83e-05	3.25e-05		0.212	3.25e-05
0.215	6.56e-05	3.24e-05		0.213	3.24e-05
0.216	7.44e-05	3.24e-05		0.213	3.23e-05
0.217	7.78e-05	3.26e-05		0.214	3.22e-05
0.217	0.000102	3.27e-05		0.215	3.22e-05
0.218	4.43e-05	3.26e-05		0.215	3.21e-05
0.219	5.77e-05	3.25e-05		0.216	3.21e-05
0.219	0.000129	3.25e-05		0.217	3.2e-05
0.22	4.15e-05	3.25e-05		0.217	3.2e-05
0.221	4.14e-05	3.25e-05		0.218	3.19e-05
0.221	-3.75e-06	3.25e-05		0.219	3.19e-05
0.222	1.2e-05	3.25e-05		0.219	3.19e-05
0.223	1.59e-05	3.23e-05		0.22	3.19e-05
0.223	6.04e-05	3.23e-05		0.221	3.19e-05
0.224	6.66e-05	3.25e-05		0.221	3.19e-05
0.225	-2.18e-05	3.26e-05		0.222	3.19e-05
0.225	3.5e-05	3.22e-05		0.223	3.19e-05
0.226	4.93e-06	3.22e-05		0.223	3.19e-05
0.227	-2.26e-05	3.24e-05		0.224	3.19e-05
0.227	7.12e-05	3.25e-05		0.225	3.19e-05
0.228	3.21e-05	3.25e-05		0.225	3.19e-05
0.229	3.83e-05	3.25e-05		0.226	3.19e-05
0.229	6.22e-05	3.25e-05		0.227	3.19e-05
0.23	-1.04e-05	3.27e-05		0.227	3.2e-05
0.231	3.21e-05	3.27e-05		0.228	3.2e-05
0.231	4.19e-05	3.26e-05		0.229	3.2e-05
0.232	0.000104	3.28e-05		0.229	3.21e-05
0.233	6.47e-06	3.28e-05		0.23	3.21e-05
0.233	2.96e-05	3.3e-05		0.231	3.21e-05
0.234	3.93e-05	3.28e-05		0.231	3.22e-05
0.235	6.84e-05	3.27e-05		0.232	3.22e-05
0.235	-6.14e-06	3.26e-05		0.233	3.23e-05
0.236	1.61e-05	3.29e-05		0.233	3.23e-05
0.237	9.08e-05	3.29e-05		0.234	3.23e-05
0.237	5e-05	3.3e-05		0.235	3.24e-05
0.238	2.27e-05	3.3e-05		0.235	3.25e-05
0.239	4.33e-05	3.28e-05		0.236	3.25e-05
0.239	3.56e-05	3.3e-05		0.237	3.26e-05
0.24	4.46e-05	3.28e-05		0.237	3.26e-05
0.241	3.36e-05	3.29e-05		0.238	3.27e-05
0.241	8.75e-05	3.32e-05		0.239	3.27e-05
0.242	9.39e-05	3.29e-05		0.239	3.28e-05
0.243	9.95e-05	3.31e-05		0.24	3.29e-05
0.243	4.6e-05	3.3e-05		0.241	3.29e-05
0.244	9.68e-05	3.3e-05		0.241	3.3e-05
0.245	3.86e-05	3.32e-05		0.242	3.31e-05
0.245	4.85e-05	3.31e-05		0.243	3.31e-05
0.246	2.69e-05	3.27e-05		0.243	3.32e-05
0.247	4.63e-05	3.28e-05		0.244	3.33e-05
0.247	2.77e-05	3.3e-05		0.245	3.34e-05
0.248	9.24e-05	3.31e-05		0.245	3.34e-05
0.249	3.94e-05	3.3e-05		0.246	3.35e-05
0.249	7.42e-05	3.3e-05		0.247	3.36e-05
0.25	6.6e-05	3.31e-05		0.247	3.36e-05
0.251	2.73e-05	3.32e-05		0.248	3.37e-05
0.251	4.61e-05	3.35e-05		0.249	3.38e-05
0.252	4.25e-05	3.3e-05		0.249	3.39e-05
0.253	6.3e-05	3.3e-05		0.25	3.39e-05
0.253	7.89e-05	3.3e-05		0.251	3.4e-05
0.254	-1.14e-05	3.3e-05		0.251	3.41e-05
0.255	5.36e-05	3.3e-05		0.252	3.41e-05
0.255	-1.39e-05	3.36e-05		0.253	3.42e-05
0.256	3.02e-05	3.4e-05		0.253	3.43e-05
0.257	-1.34e-05	3.42e-05		0.254	3.43e-05
0.257	9.65e-06	3.46e-05		0.255	3.44e-05
0.258	2.89e-05	3.48e-05		0.255	3.45e-05
0.259	-1.46e-06	3.48e-05		0.256	3.45e-05
0.259	-2.53e-06	3.49e-05		0.257	3.46e-05
0.26	3.85e-05	3.53e-05		0.257	3.46e-05
0.261	3.53e-05	3.53e-05		0.258	3.47e-05
0.261	5.18e-05	3.53e-05		0.259	3.47e-05
0.262	6.22e-05	3.44e-05		0.259	3.48e-05
0.263	4.62e-05	3.43e-05		0.26	3.48e-05
0.263	5.13e-05	3.41e-05		0.261	3.49e-05
0.264	5.03e-05	3.42e-05		0.261	3.49e-05
0.265	2.94e-05	3.4e-05		0.262	3.49e-05
0.265	2.21e-05	3.36e-05		0.263	3.5e-05
0.266	7.17e-05	3.33e-05		0.263	3.5e-05
0.267	6.69e-05	3.31e-05		0.264	3.5e-05
0.267	1.36e-05	3.33e-05		0.265	3.5e-05
0.268	2.9e-05	3.33e-05		0.265	3.5e-05
0.269	3.28e-05	3.32e-05		0.266	3.5e-05
0.269	6.88e-05	3.32e-05		0.267	3.5e-05
0.27	6e-05	3.33e-05		0.267	3.5e-05
0.271	4.91e-05	3.3e-05		0.268	3.5e-05
0.271	1.58e-05	3.32e-05		0.269	3.5e-05
0.272	6.22e-05	3.31e-05		0.269	3.5e-05
0.273	-2.67e-06	3.32e-05		0.27	3.5e-05
0.273	5.52e-05	3.3e-05		0.271	3.49e-05
0.274	-4.94e-05	3.31e-05		0.271	3.49e-05
0.275	4.43e-05	3.28e-05		0.272	3.49e-05
0.275	6.28e-05	3.29e-05		0.273	3.48e-05
0.276	7.6e-05	3.3e-05		0.273	3.48e-05
0.277	6.47e-05	3.29e-05		0.274	3.47e-05
0.277	8.91e-05	3.28e-05		0.275	3.46e-05
0.278	1.84e-05	3.27e-05		0.275	3.46e-05
0.279	-2.58e-05	3.26e-05		0.276	3.45e-05
0.279	-3.72e-06	3.28e-05		0.277	3.44e-05
0.28	7.28e-05	3.26e-05		0.277	3.43e-05
0.281	1.12e-05	3.26e-05		0.278	3.42e-05
0.281	2.22e-05	3.25e-05		0.279	3.41e-05
0.282	-2.23e-05	3.27e-05		0.279	3.4e-05
0.283	8.51e-05	3.28e-05		0.28	3.39e-05
0.283	2.83e-05	3.26e-05		0.281	3.38e-05
0.284	0.000113	3.24e-05		0.281	3.37e-05
0.285	6.32e-05	3.24e-05		0.282	3.35e-05
0.285	1.44e-05	3.23e-05		0.283	3.34e-05
0.286	5.9e-05	3.23e-05		0.283	3.33e-05
0.287	-1.42e-05	3.21e-05		0.284	3.31e-05
0.287	7.3e-05	3.21e-05		0.285	3.3e-05
0.288	-2.38e-05	3.22e-05		0.285	3.28e-05
0.289	5.37e-05	3.23e-05		0.286	3.26e-05
0.289	7.88e-05	3.22e-05		0.287	3.25e-05
0.29	7.01e-05	3.22e-05		0.287	3.23e-05
0.291	6.95e-05	3.21e-05		0.288	3.21e-05
0.291	3.45e-05	3.2e-05		0.289	3.19e-05
0.292	3.39e-05	3.22e-05		0.289	3.17e-05
0.293	7.05e-05	3.2e-05		0.29	3.15e-05
0.293	2.71e-05	3.16e-05		0.291	3.13e-05
0.294	1.54e-05	3.17e-05		0.291	3.11e-05
0.295	7.87e-05	3.17e-05		0.292	3.09e-05
0.295	4.38e-05	3.17e-05		0.293	3.07e-05
0.296	7.53e-05	3.18e-05		0.293	3.05e-05
0.297	4.48e-05	3.18e-05		0.294	3.03e-05
0.297	1.7e-05	3.18e-05		0.295	3e-05
0.298	1.13e-05	3.18e-05		0.295	2.98e-05
0.299	8.5e-05	3.18e-05		0.296	2.96e-05
0.299	1.85e-05	3.15e-05		0.297	2.93e-05
0.3	4.89e-05	3.17e-05		0.297	2.91e-05
0.301	3.17e-05	3.18e-05		0.298	2.89e-05
0.301	5.19e-05	3.18e-05		0.299	2.86e-05
0.302	3.55e-05	3.18e-05		0.299	2.84e-05
0.303	3.75e-05	3.17e-05		0.3	2.81e-05
0.303	4.99e-05	3.17e-05		0.301	2.79e-05
0.304	6.91e-05	3.16e-05		0.301	2.76e-05
0.305	3.09e-05	3.16e-05		0.302	2.74e-05
0.305	5.1e-05	3.15e-05		0.303	2.71e-05
0.306	2.18e-05	3.14e-05		0.303	2.69e-05
0.307	6.03e-05	3.18e-05		0.304	2.66e-05
0.307	4.76e-05	3.22e-05		0.305	2.63e-05
0.308	1.36e-05	3.25e-05		0.305	2.61e-05
0.309	9.25e-05	3.27e-05		0.306	2.58e-05
0.309	7.06e-05	3.3e-05		0.307	2.56e-05
0.31	5.63e-05	3.31e-05		0.307	2.53e-05
0.311	4.67e-05	3.3e-05		0.308	2.5e-05
0.311	9.75e-05	3.32e-05		0.309	2.48e-05
0.312	2.35e-05	3.35e-05		0.309	2.45e-05
0.313	2.02e-05	3.36e-05		0.31	2.43e-05
0.313	3.18e-05	3.38e-05		0.311	2.4e-05
0.314	-6.16e-06	3.37e-05		0.311	2.38e-05
0.315	0.000113	3.4e-05		0.312	2.35e-05
0.315	5.75e-05	3.4e-05		0.313	2.33e-05
0.316	2.48e-05	3.42e-05		0.313	2.3e-05
0.317	2.82e-05	3.43e-05		0.314	2.28e-05
0.317	5.01e-05	3.44e-05		0.315	2.25e-05
0.318	7.1e-05	3.45e-05		0.315	2.23e-05
0.319	4.06e-05	3.44e-05		0.316	2.2e-05
0.319	3.61e-05	3.48e-05		0.317	2.18e-05
0.32	4.49e-05	3.46e-05		0.317	2.15e-05
0.321	3.68e-05	3.47e-05		0.318	2.13e-05
0.321	7.88e-05	3.47e-05		0.319	2.11e-05
0.322	4.83e-05	3.46e-05		0.319	2.09e-05
0.323	8.41e-05	3.48e-05		0.32	2.06e-05
0.323	2.52e-05	3.5e-05		0.321	2.04e-05
0.324	9.24e-05	3.5e-05		0.321	2.02e-05
0.325	7.48e-05	3.5e-05		0.322	2e-05
0.325	1.82e-05	3.5e-05		0.323	1.98e-05
0.326	9.48e-05	3.62e-05		0.323	1.96e-05
0.327	-5.64e-06	3.7e-05		0.324	1.94e-05
0.327	7.47e-05	3.74e-05		0.325	1.92e-05
0.329	-1.76e-05	3.83e-05		0.325	1.9e-05
0.329	4.12e-05	3.86e-05		0.326	1.88e-05
0.33	4.66e-05	3.92e-05		0.327	1.86e-05
0.331	6.05e-05	3.95e-05		0.327	1.84e-05
0.331	2.98e-05	3.96e-05		0.328	1.82e-05
0.332	6.91e-05	4.04e-05		0.329	1.8e-05
0.333	6.28e-05	3.94e-05		0.329	1.79e-05
0.333	-2.1e-05	3.92e-05		0.33	1.77e-05
0.334	2.91e-05	3.86e-05		0.331	1.76e-05
0.335	1.17e-05	3.89e-05		0.331	1.74e-05
0.335	6.61e-05	3.87e-05		0.332	1.72e-05
0.336	3.96e-05	3.89e-05		0.333	1.71e-05
0.337	5.19e-05	3.86e-05		0.333	1.7e-05
0.337	3.06e-05	3.85e-05		0.334	1.68e-05
0.338	2.94e-05	3.88e-05		0.335	1.67e-05
0.339	4.14e-05	3.88e-05		0.335	1.65e-05
0.339	-2.4e-05	3.87e-05		0.336	1.64e-05
0.34	0.000125	3.88e-05		0.337	1.63e-05
0.341	7.72e-05	3.89e-05		0.337	1.62e-05
0.341	4.09e-05	3.89e-05		0.338	1.61e-05
0.342	4.73e-06	3.9e-05		0.339	1.6e-05
0.343	4.67e-05	3.91e-05		0.339	1.59e-05
0.343	9.64e-05	3.95e-05		0.34	1.58e-05
0.344	1.53e-05	3.91e-05		0.341	1.57e-05
0.345	5.92e-05	3.93e-05		0.341	1.56e-05
0.345	5.27e-05	3.92e-05		0.342	1.55e-05
0.346	5.96e-05	3.92e-05		0.343	1.54e-05
0.347	6.93e-05	3.94e-05		0.343	1.53e-05
0.347	1.72e-05	3.95e-05		0.344	1.53e-05
0.348	0.000127	3.93e-05		0.345	1.52e-05
0.349	-1.73e-05	3.94e-05		0.345	1.51e-05
0.349	7.41e-05	3.95e-05		0.346	1.51e-05
0.35	-2.02e-05	3.95e-05		0.347	1.5e-05
0.351	2.17e-05	3.96e-05		0.347	1.5e-05
0.351	8.18e-05	3.95e-05		0.348	1.49e-05
0.352	7.33e-06	3.99e-05		0.349	1.49e-05
0.353	-4.82e-05	3.96e-05		0.349	1.48e-05
0.353	5.22e-05	3.93e-05		0.35	1.48e-05
0.354	7.92e-05	3.98e-05		0.351	1.47e-05
0.355	-2.95e-05	3.94e-05		0.351	1.47e-05
0.355	4.92e-05	3.96e-05		0.352	1.47e-05
0.356	7.17e-05	3.95e-05		0.353	1.46e-05
0.357	2.51e-05	3.94e-05		0.353	1.46e-05
0.357	1.08e-05	3.96e-05		0.354	1.46e-05
0.358	4.53e-05	3.95e-05		0.355	1.46e-05
0.359	9.44e-05	3.97e-05		0.355	1.46e-05
0.359	4e-05	3.95e-05		0.356	1.46e-05
0.36	-8.87e-06	3.95e-05		0.357	1.46e-05
0.361	7.3e-05	3.94e-05		0.357	1.46e-05
0.361	-4.7e-06	3.94e-05		0.358	1.45e-05
0.362	4.32e-06	3.94e-05		0.359	1.45e-05
0.363	-6.17e-05	3.93e-05		0.359	1.45e-05
0.363	8.95e-05	3.95e-05		0.36	1.46e-05
0.364	-5.99e-05	3.89e-05		0.361	1.46e-05
0.365	5.99e-05	3.87e-05		0.361	1.46e-05
0.365	4.38e-05	3.91e-05		0.362	1.46e-05
0.366	5.56e-05	3.91e-05		0.363	1.46e-05
0.367	-2.67e-05	3.91e-05		0.363	1.46e-05
0.367	8.48e-05	3.96e-05		0.364	1.46e-05
0.368	1.36e-05	3.94e-05		0.365	1.46e-05
0.369	3.95e-05	3.94e-05		0.365	1.47e-05
0.369	-5.36e-06	3.93e-05		0.366	1.47e-05
0.37	1.23e-05	3.94e-05		0.367	1.47e-05
0.371	3.41e-05	3.96e-05		0.367	1.47e-05
0.371	7.14e-05	3.94e-05		0.368	1.48e-05
0.372	4.23e-05	3.94e-05		0.369	1.48e-05
0.373	1.11e-05	3.92e-05		0.369	1.48e-05
0.373	4.66e-05	4.14e-05		0.37	1.48e-05
0.374	2.04e-05	3.95e-05		0.371	1.49e-05
0.375	-2.14e-06	3.96e-05		0.371	1.49e-05
0.375	3.11e-05	3.95e-05		0.372	1.49e-05
0.376	5.67e-05	3.94e-05		0.373	1.5e-05
0.377	2.65e-05	3.93e-05		0.373	1.5e-05
0.377	3.84e-05	3.94e-05		0.374	1.51e-05
0.378	5.93e-05	3.93e-05		0.375	1.51e-05
0.379	3.56e-05	3.93e-05		0.375	1.51e-05
0.379	6.36e-05	3.9e-05		0.376	1.52e-05
0.38	4.26e-05	3.91e-05		0.377	1.52e-05
0.381	7.91e-05	3.92e-05		0.377	1.53e-05
0.381	-3.87e-05	3.92e-05		0.378	1.53e-05
0.382	2.32e-05	3.95e-05		0.379	1.53e-05
0.383	3.88e-05	3.93e-05		0.379	1.54e-05
0.383	4.38e-05	3.92e-05		0.38	1.54e-05
0.384	6.6e-05	3.9e-05		0.381	1.55e-05
0.385	-1.5e-06	3.94e-05		0.381	1.55e-05
0.385	5.64e-05	3.94e-05		0.382	1.56e-05
0.386	-1.33e-06	3.94e-05		0.383	1.56e-05
0.387	-2.51e-05	3.93e-05		0.383	1.56e-05
0.387	2.21e-05	3.93e-05		0.384	1.57e-05
0.388	8.35e-05	3.93e-05		0.385	1.57e-05
0.389	5.51e-05	3.93e-05		0.385	1.58e-05
0.389	3.8e-06	3.93e-05		0.386	1.58e-05
0.39	3.99e-06	3.94e-05		0.387	1.59e-05
0.391	3.79e-05	3.92e-05		0.387	1.59e-05
0.391	1.49e-05	3.93e-05		0.388	1.6e-05
0.392	4.44e-05	3.96e-05		0.389	1.6e-05
0.393	1.32e-05	3.94e-05		0.389	1.61e-05
0.393	1.94e-05	3.95e-05		0.39	1.61e-05
0.394	0.00014	3.96e-05		0.391	1.61e-05
0.395	4.59e-05	3.94e-05		0.391	1.62e-05
0.395	6.68e-05	3.94e-05		0.392	1.62e-05
0.396	1.21e-05	3.89e-05		0.393	1.63e-05
0.397	9.07e-05	3.94e-05		0.393	1.63e-05
0.397	-5.72e-05	4.09e-05		0.394	1.64e-05
0.398	1.66e-05	4.25e-05		0.395	1.64e-05
0.399	3.14e-05	4.25e-05		0.395	1.65e-05
0.399	-3.08e-05	4.31e-05		0.396	1.65e-05
0.4	3.48e-05	4.37e-05		0.397	1.65e-05
0.401	5.36e-05	4.44e-05		0.397	1.66e-05
0.401	-1.82e-05	4.46e-05		0.398	1.66e-05
0.402	9.07e-05	4.51e-05		0.399	1.67e-05
0.403	5.3e-05	4.55e-05		0.399	1.67e-05
0.403	1.84e-05	4.58e-05		0.4	1.68e-05
0.404	0.000133	4.64e-05		0.401	1.68e-05
0.405	8.12e-05	4.7e-05		0.401	1.69e-05
0.405	5.48e-06	4.72e-05		0.402	1.69e-05
0.406	3.07e-05	4.75e-05		0.403	1.69e-05
0.407	3.85e-05	4.82e-05		0.403	1.7e-05
0.407	7.28e-05	4.82e-05		0.404	1.7e-05
0.408	0.000101	4.9e-05		0.405	1.71e-05
0.409	9.37e-05	5e-05		0.405	1.71e-05
0.409	2.95e-05	5.01e-05		0.406	1.71e-05
0.41	1.58e-05	5.04e-05		0.407	1.72e-05
0.411	-3.56e-06	5.13e-05		0.407	1.72e-05
0.411	8.2e-05	5.11e-05		0.408	1.73e-05
0.412	-2.24e-05	5.24e-05		0.409	1.73e-05
0.413	4.58e-05	5.25e-05		0.409	1.73e-05
0.413	-7.69e-05	5.28e-05		0.41	1.74e-05
0.414	8.67e-05	5.3e-05		0.411	1.74e-05
0.415	7.86e-06	5.37e-05		0.411	1.75e-05
0.415	1.86e-05	5.46e-05		0.412	1.75e-05
0.416	-3.33e-05	5.48e-05		0.413	1.75e-05
0.417	3.58e-06	5.52e-05		0.413	1.76e-05
0.417	-5.49e-05	5.55e-05		0.414	1.76e-05
0.418	3.14e-05	5.63e-05		0.415	1.76e-05
0.419	-8.37e-06	5.66e-05		0.415	1.77e-05
0.419	4.43e-05	5.72e-05		0.416	1.77e-05
0.42	6.01e-05	5.85e-05		0.417	1.78e-05
0.421	-4.65e-05	5.99e-05		0.417	1.78e-05
0.421	-2.69e-05	5.88e-05		0.418	1.78e-05
0.422	2.5e-05	5.92e-05		0.419	1.79e-05
0.423	6.68e-05	5.97e-05		0.419	1.79e-05
0.423	2.39e-06	6.01e-05		0.42	1.79e-05
0.424	8.97e-06	6.14e-05		0.421	1.8e-05
0.425	6.15e-05	6.17e-05		0.421	1.8e-05
0.425	5.09e-05	6.18e-05		0.422	1.8e-05
0.426	-0.000122	6.25e-05		0.423	1.81e-05
0.426	8.06e-05	6.26e-05		0.423	1.81e-05
0.427	3.1e-06	6.33e-05		0.424	1.81e-05
0.428	-9.58e-06	6.4e-05		0.425	1.82e-05
0.428	-9.15e-06	6.52e-05		0.425	1.82e-05
0.429	0.000156	6.59e-05		0.426	1.82e-05
0.43	-6.21e-05	6.56e-05		0.426	1.83e-05
0.43	8.89e-06	6.79e-05		0.427	1.83e-05
0.431	0.000153	6.75e-05		0.428	1.83e-05
0.432	7.86e-05	6.93e-05		0.428	1.84e-05
0.432	8.12e-05	6.94e-05		0.429	1.84e-05
0.433	0.000135	7.04e-05		0.43	1.84e-05
0.434	4.27e-05	7.05e-05		0.43	1.85e-05
0.434	-9.3e-05	7.23e-05		0.431	1.85e-05
0.435	0.000174	7.23e-05		0.432	1.85e-05
0.436	0.000103	7.44e-05		0.432	1.86e-05
0.436	8.6e-05	7.45e-05		0.433	1.86e-05
0.437	-5.87e-06	7.52e-05		0.434	1.86e-05
0.438	-8.01e-05	7.7e-05		0.434	1.87e-05
0.438	4.65e-05	7.7e-05		0.435	1.87e-05
0.439	-1.88e-05	7.71e-05		0.436	1.87e-05
0.44	-0.000119	7.81e-05		0.437	1.88e-05
0.44	1.68e-05	7.82e-05		0.438	1.88e-05
0.441	0.000114	7.88e-05		0.438	1.88e-05
0.442	-3.28e-05	8.02e-05		0.439	1.89e-05
0.442	8.26e-05	8.31e-05		0.44	1.89e-05
0.443	0.000148	8.1e-05		0.44	1.89e-05
0.444	7.09e-05	8.16e-05		0.441	1.9e-05
0.444	-1.72e-06	8.22e-05		0.442	1.9e-05
0.445	1.78e-05	8.17e-05		0.442	1.9e-05
0.446	-8.2e-05	8.23e-05		0.443	1.91e-05
0.446	0.000106	8.49e-05		0.444	1.91e-05
0.447	0.00014	8.51e-05		0.445	1.92e-05
0.448	0.000103	8.53e-05		0.446	1.92e-05
0.448	-7.24e-05	8.44e-05		0.446	1.92e-05
0.449	4.45e-05	8.45e-05		0.447	1.93e-05
0.45	8.57e-05	8.61e-05		0.448	1.93e-05
0.45	3.25e-05	8.53e-05		0.448	1.93e-05
0.451	3.48e-05	8.47e-05		0.449	1.94e-05
0.452	-1.87e-05	8.77e-05		0.45	1.94e-05
0.452	-5.39e-06	8.53e-05		0.45	1.94e-05
0.453	-2.7e-05	8.67e-05		0.451	1.95e-05
0.454	-1.4e-05	8.8e-05		0.452	1.95e-05
0.454	3.39e-05	8.84e-05		0.452	1.95e-05
0.455	2.19e-08	8.99e-05		0.453	1.96e-05
0.456	5.89e-05	8.87e-05		0.454	1.96e-05
0.456	0.000144	9.07e-05		0.454	1.96e-05
0.457	8.63e-05	9.09e-05		0.455	1.97e-05
0.458	3.57e-05	9.24e-05		0.456	1.97e-05
0.458	0.000179	9.35e-05		0.456	1.97e-05
0.459	3.65e-05	9.46e-05		0.457	1.98e-05
0.46	0.000148	9.49e-05		0.458	1.98e-05
0.46	-9.68e-05	9.52e-05		0.458	1.98e-05
0.461	-8.54e-05	9.56e-05		0.459	1.99e-05
0.462	1.21e-05	9.72e-05		0.46	1.99e-05
0.462	2.63e-05	9.8e-05		0.46	2e-05
0.463	-0.000127	9.99e-05		0.461	2e-05
0.464	4.3e-05	9.94e-05		0.462	2e-05
0.464	9.17e-05	0.000101		0.462	2.01e-05
0.465	8.85e-05	0.000102		0.463	2.01e-05
0.466	5.92e-06	0.000103		0.464	2.01e-05
0.466	0.000136	0.000104		0.464	2.02e-05
0.467	4.48e-05	0.000105		0.465	2.02e-05
0.468	3.109e-05	0.000113		0.466	2.02e-05
0.468	0.000124	0.000109		0.466	2.03e-05
0.469	-3.41e-05	0.00011		0.467	2.03e-05
0.47	-8.41e-05	0.000109		0.468	2.03e-05
0.47	0.000164	0.000111		0.468	2.04e-05
0.471	6.28e-05	0.000113		0.469	2.04e-05
0.472	2.15e-05	0.000113		0.47	2.04e-05
0.472	7.55e-05	0.000115		0.47	2.05e-05
0.473	5.1e-05	0.000116		0.471	2.05e-05
0.474	9.61e-05	0.000119		0.472	2.06e-05
0.474	-4.56e-05	0.000121		0.472	2.06e-05
0.475	-0.000138	0.000121		0.473	2.06e-05
0.476	-0.00011	0.000124		0.474	2.07e-05
0.476	-8.15e-05	0.000125		0.474	2.07e-05
0.477	-0.00012	0.000126		0.475	2.07e-05
0.478	-4.86e-05	0.000132		0.476	2.08e-05
0.478	0.000151	0.000131		0.476	2.08e-05
0.479	0.000228	0.000135		0.477	2.08e-05
0.48	0.000127	0.000135		0.478	2.09e-05
0.48	0.000133	0.000137		0.478	2.09e-05
0.481	-7.75e-05	0.000141		0.479	2.09e-05
0.482	4.48e-05	0.000143		0.48	2.1e-05
0.482	0.000126	0.000145		0.48	2.1e-05
0.483	-9.63e-05	0.000146		0.481	2.1e-05
0.484	3.94e-05	0.00015		0.482	2.11e-05
0.484	-0.000171	0.000159		0.482	2.11e-05
0.485	9.33e-05	0.00016		0.483	2.11e-05
0.486	-0.000166	0.000158		0.484	2.12e-05
0.486	0.000196	0.000168		0.485	2.12e-05
0.487	-0.000206	0.000166		0.486	2.12e-05
0.488	4.95e-05	0.000178		0.486	2.13e-05
0.488	-0.000157	0.000176		0.487	2.13e-05
0.489	-9.5e-05	0.000185		0.488	2.13e-05
0.49	0.000181	0.000186		0.489	2.14e-05
0.49	0.000235	0.000194		0.49	2.14e-05
0.491	-0.000228	0.000199		0.49	2.14e-05
0.492	0.000259	0.000206		0.491	2.15e-05
0.492	-0.000166	0.000217		0.492	2.15e-05
0.493	7.36e-05	0.000221		0.492	2.15e-05
0.494	-5.94e-05	0.00023		0.493	2.15e-05
0.494	0.000161	0.000246		0.494	2.16e-05
0.495	0.000225	0.000264		0.494	2.16e-05
0.496	0.000397	0.000276		0.495	2.16e-05
0.496	0.000187	0.000282		0.496	2.16e-05
0.497	1e-05	0.000314		0.496	2.16e-05
0.497	-5.03e-05	0.000331		0.497	2.17e-05
0.498	8.63e-05	0.000388		0.497	2.17e-05
0.499	0.000533	0.000426		0.498	2.17e-05
0.499	-0.000253	0.000529		0.499	2.17e-05

## Sheet: MD simulations
Residue Number	RMSF (Angstroms)					Time (ns)	Radius of Gyration (nm)
	Monomer: Chain A	Dimer: Chain A	Dimer: Chain B				Monomer	Dimer
3	12.462	3.571	4.781			0	1.98623	2.69061
4	10.04	2.282	3.084			0.5	1.9989	2.70596
5	8.276	2.086	2.204			1	1.96372	2.70969
6	6.519	1.833	2.027			1.5	1.95885	2.71794
7	4.22	1.579	1.83			2	1.97405	2.71938
8	2.402	1.726	1.883			2.5	1.95088	2.70625
9	1.845	1.736	1.827			3	1.95361	2.69625
10	1.369	1.508	1.622			3.5	1.94262	2.69819
11	1.465	1.582	1.702			4	1.94753	2.72414
12	1.547	1.822	1.758			4.5	1.9372	2.71271
13	1.279	1.842	1.581			5	1.94129	2.74412
14	1.282	1.765	1.549			5.5	1.93968	2.79254
15	1.577	1.916	1.765			6	1.9381	2.78728
16	1.582	1.97	1.772			6.5	1.93448	2.79424
17	1.539	1.884	1.654			7	1.93267	2.80092
18	1.711	1.973	1.695			7.5	1.94136	2.79884
19	1.782	2.039	1.708			8	1.95454	2.7703
20	1.902	2.244	1.892			8.5	1.95282	2.7728
21	1.904	2.154	1.858			9	1.95643	2.80998
22	1.89	2.031	1.812			9.5	1.95111	2.77061
23	1.852	1.987	1.757			10	1.94599	2.77662
24	2.132	2.228	1.984			10.5	1.94501	2.78708
25	2.667	2.944	2.66			11	1.95557	2.80936
26	3.703	4.14	2.78			11.5	1.94629	2.80569
27	4.283	4.286	3.461			12	1.93588	2.80214
28	3.803	3.483	3.412			12.5	1.96534	2.7895
29	3.078	3.127	3.076			13	1.95945	2.80186
30	2.446	2.209	2.288			13.5	1.97336	2.84302
31	1.696	1.765	1.649			14	1.95895	2.82684
32	1.335	1.58	1.383			14.5	1.94629	2.82475
33	1.274	1.589	1.362			15	1.9339	2.81549
34	1.354	1.664	1.375			15.5	1.93812	2.78972
35	1.347	1.742	1.407			16	1.92873	2.81706
36	1.396	1.876	1.502			16.5	1.93932	2.80591
37	1.354	1.883	1.53			17	1.94505	2.81512
38	1.506	2.021	1.681			17.5	1.9389	2.85438
39	1.65	2.082	1.833			18	1.92978	2.87127
40	2.037	2.246	2.158			18.5	1.95481	2.86567
41	2.515	2.662	2.537			19	1.94242	2.83531
42	2.326	2.456	2.34			19.5	1.95873	2.80192
43	2.125	2.429	2.362			20	1.95802	2.80259
44	1.618	2.148	2.131			20.5	1.9397	2.79736
45	1.311	1.97	1.835			21	1.9343	2.83236
46	1.067	1.807	1.472			21.5	1.95014	2.84251
47	0.956	1.698	1.249			22	1.94397	2.86807
48	0.924	1.617	1.203			22.5	1.94775	2.86257
49	0.78	1.467	1.092			23	1.94666	2.87845
50	0.873	1.387	1.177			23.5	1.96368	2.8582
51	0.963	1.319	1.27			24	1.94211	2.85776
52	1.245	1.364	1.531			24.5	1.93908	2.84956
53	1.509	1.472	2.049			25	1.94118	2.8873
54	1.618	1.657	2.534			25.5	1.9348	2.85129
55	1.324	1.538	2.2			26	1.94071	2.84493
56	0.996	1.272	1.545			26.5	1.92899	2.85271
57	0.879	1.225	1.329			27	1.95119	2.85712
58	0.911	1.242	1.185			27.5	1.9353	2.87088
59	0.805	1.315	1.234			28	1.95048	2.86033
60	0.735	1.289	1.231			28.5	1.93785	2.85134
61	0.821	1.298	1.042			29	1.93341	2.9052
62	0.827	1.391	1.127			29.5	1.95537	2.86954
63	0.737	1.454	0.934			30	1.95432	2.9027
64	0.811	1.5	0.867			30.5	1.95939	2.88792
65	0.927	1.637	1.086			31	1.95832	2.91633
66	0.895	1.739	1.188			31.5	1.94094	2.91123
67	0.835	1.79	1.16			32	1.95216	2.89914
68	0.961	1.935	1.296			32.5	1.94534	2.85759
69	1.078	2.137	1.545			33	1.9455	2.87955
70	0.907	2.045	1.48			33.5	1.93453	2.87713
71	0.896	2.06	1.597			34	1.96095	2.85008
72	0.743	1.856	1.437			34.5	1.94051	2.88233
73	0.719	1.716	1.179			35	1.94574	2.86478
74	0.737	1.661	1.063			35.5	1.94346	2.86003
75	0.782	1.673	1.041			36	1.93206	2.84997
76	0.742	1.585	0.926			36.5	1.92917	2.85085
77	0.762	1.567	0.968			37	1.92127	2.83456
78	0.788	1.461	0.986			37.5	1.93827	2.88722
79	0.886	1.324	1.029			38	1.95176	2.83402
80	0.996	1.209	1.144			38.5	1.94234	2.85403
81	1.285	1.101	1.307			39	1.95244	2.80559
82	1.682	1.082	1.49			39.5	1.95389	2.87665
83	2.39	1.106	1.651			40	1.94912	2.86
84	2.489	1.261	1.822			40.5	1.93558	2.82678
85	1.872	1.263	1.665			41	1.9407	2.85186
86	1.351	1.254	1.463			41.5	1.94733	2.85773
87	0.977	1.213	1.259			42	1.95951	2.85168
88	0.802	1.291	1.11			42.5	1.94935	2.85791
89	0.669	1.387	0.982			43	1.95964	2.87275
90	0.656	1.506	0.99			43.5	1.95677	2.84094
91	0.73	1.624	1.054			44	1.94393	2.89556
92	0.871	1.762	1.26			44.5	1.94957	2.85472
93	1.091	1.859	1.544			45	1.95409	2.86638
94	1.292	1.849	1.792			45.5	1.95127	2.83826
95	1.549	1.87	2.106			46	1.93707	2.82476
96	2.197	2.085	2.601			46.5	1.95864	2.85874
97	1.441	1.811	2.512			47	1.95947	2.833
98	1.364	1.704	2.443			47.5	1.95955	2.8528
99	1.38	1.579	2.407			48	1.94685	2.87015
100	1.664	1.545	2.569			48.5	1.95169	2.82974
101	2.027	1.8	2.963			49	1.95882	2.82694
102	2.53	1.968	3.165			49.5	1.95371	2.81509
103	2.833	1.975	3.271			50	1.95208	2.83004
104	3.216	2.551	3.615			50.5	1.9425	2.85959
105	4.523	3.371	3.984			51	1.94273	2.85928
106	5.869	4.656	4.383			51.5	1.9692	2.84824
107	6.715	4.992	5.325			52	1.94901	2.81274
108	6.94	5.663	6.359			52.5	1.93952	2.83924
109	5.221	6.009	6.912			53	1.94902	2.88134
110	4.073	5.063	6.144			53.5	1.96525	2.85281
111	3.591	4.325	5.101			54	1.97243	2.8258
112	2.85	3.505	4.334			54.5	1.96526	2.85007
113	2.041	2.644	3.828			55	1.95676	2.85352
114	1.377	2.221	3.712			55.5	1.95103	2.80912
115	1.161	2.142	3.578			56	1.94723	2.82226
116	1.095	2.183	3.502			56.5	1.91701	2.84641
117	1.056	2.078	3.229			57	1.95035	2.8374
118	0.903	1.961	2.968			57.5	1.9479	2.81686
119	0.818	2.014	2.914			58	1.93591	2.80517
120	0.856	2.007	2.774			58.5	1.97734	2.82411
121	0.772	1.825	2.46			59	1.96697	2.80962
122	0.661	1.798	2.34			59.5	1.95191	2.82974
123	0.681	1.958	2.368			60	1.94163	2.83149
124	0.713	1.897	2.14			60.5	1.94237	2.85994
125	0.633	1.742	1.867			61	1.95782	2.83443
126	0.592	1.848	1.912			61.5	1.933	2.81456
127	0.654	1.968	1.925			62	1.96943	2.83768
128	0.691	1.849	1.632			62.5	1.95718	2.82545
129	0.601	1.798	1.507			63	1.95151	2.83061
130	0.597	1.972	1.704			63.5	1.9577	2.85156
131	0.668	1.99	1.631			64	1.96352	2.83437
132	0.644	1.884	1.437			64.5	1.96051	2.81963
133	0.623	1.98	1.631			65	1.95845	2.82699
134	0.754	2.164	1.893			65.5	1.9852	2.84874
135	0.805	2.099	1.777			66	1.95261	2.78494
136	0.744	2.05	1.777			66.5	1.95943	2.79854
137	0.623	1.819	1.44			67	1.94822	2.8048
138	0.547	1.675	1.295			67.5	1.98602	2.84496
139	0.51	1.521	1.138			68	1.95539	2.82668
140	0.571	1.508	1.298			68.5	1.96221	2.81701
141	0.675	1.408	1.363			69	1.95483	2.82179
142	0.621	1.363	1.511			69.5	1.96647	2.81365
143	0.711	1.294	1.787			70	1.95032	2.77826
144	0.968	1.303	2.034			70.5	1.95674	2.77945
145	1.186	1.321	2.004			71	1.96514	2.76108
146	1.019	1.276	1.666			71.5	1.96744	2.75218
147	0.844	1.39	1.755			72	1.95046	2.77128
148	0.853	1.509	1.854			72.5	1.96078	2.79819
149	1.154	1.773	2.202			73	1.95379	2.75793
150	1.699	2.229	2.598			73.5	1.96468	2.76894
151	2.194	2.464	3.058			74	1.9388	2.77104
152	2.317	2.514	3.066			74.5	1.93745	2.77091
153	2.124	2.41	2.852			75	1.92835	2.79297
154	1.637	2.21	2.712			75.5	1.92881	2.77874
155	1.122	1.998	2.308			76	1.93447	2.8032
156	0.853	1.773	1.941			76.5	1.93033	2.78491
157	0.734	1.593	1.568			77	1.95318	2.79551
158	0.725	1.492	1.247			77.5	1.9616	2.76055
159	0.723	1.366	1.124			78	1.94991	2.77443
160	0.646	1.274	1.01			78.5	1.94659	2.78562
161	0.586	1.3	0.834			79	1.9729	2.75849
162	0.661	1.307	0.998			79.5	1.96462	2.7667
163	0.597	1.347	1.128			80	1.95699	2.78904
164	0.598	1.455	1.124			80.5	1.96172	2.77589
165	0.65	1.648	1.361			81	1.95005	2.81449
166	0.735	1.859	1.643			81.5	1.96007	2.7663
167	0.739	2.051	1.929			82	1.95236	2.85259
168	0.846	2.279	2.281			82.5	1.95637	2.82688
169	0.898	2.203	2.221			83	1.95925	2.83793
170	1.028	2.238	2.318			83.5	1.97356	2.7781
171	1.039	2.117	2.201			84	1.98224	2.81053
172	1.129	2.012	2.19			84.5	1.98919	2.80254
173	1.031	1.963	2.241			85	1.95743	2.80163
174	1.036	1.773	2.039			85.5	1.97936	2.80474
175	0.971	1.722	2.285			86	1.97185	2.81039
176	1.042	1.785	2.407			86.5	1.96602	2.80072
177	0.919	1.877	2.408			87	1.98002	2.79298
178	0.885	1.811	2.479			87.5	1.98318	2.80056
179	0.746	1.672	2.26			88	1.97495	2.78775
180	0.635	1.765	2.15			88.5	1.97502	2.84494
181	0.597	1.929	2.211			89	1.97049	2.85091
182	0.681	2.187	2.491			89.5	1.97438	2.8136
183	0.67	2.231	2.435			90	1.95412	2.80444
184	0.662	2.094	2.292			90.5	1.96284	2.79709
185	0.762	2.237	2.545			91	1.95119	2.77739
186	0.832	2.453	2.745			91.5	1.96568	2.77513
187	0.844	2.382	2.622			92	1.97498	2.81627
188	0.806	2.379	2.535			92.5	1.96446	2.79455
189	0.864	2.335	2.401			93	1.96552	2.80109
190	0.8	2.128	2.068			93.5	1.97803	2.80074
191	0.737	2.122	2.014			94	1.97444	2.82088
192	0.637	2.066	1.909			94.5	1.97373	2.78813
193	0.603	2.056	1.999			95	1.9766	2.7896
194	0.568	1.881	1.822			95.5	1.96255	2.78098
195	0.485	1.727	1.648			96	1.98461	2.80358
196	0.478	1.809	1.872			96.5	1.95606	2.80622
197	0.491	1.773	2.001			97	1.99193	2.83688
198	0.52	1.597	1.856			97.5	1.96777	2.77927
199	0.543	1.607	1.925			98	1.963	2.83219
200	0.582	1.682	2.245			98.5	1.98624	2.75699
201	0.616	1.562	2.294			99	1.96985	2.78703
202	0.648	1.488	2.243			99.5	1.96325	2.79647
203	0.704	1.599	2.494			100	1.96338	2.76917
204	0.825	1.637	2.764			100.5	1.96133	2.79705
205	0.915	1.574	2.794			101	1.97109	2.79452
206	0.931	1.594	2.856			101.5	1.98186	2.8123
207	1.039	1.709	3.167			102	1.96431	2.80528
208	1.203	1.726	3.373			102.5	1.96775	2.78595
209	1.266	1.682	3.327			103	1.9759	2.79528
210	1.139	1.7	3.222			103.5	1.97545	2.82821
211	1.016	1.746	3.035			104	1.97509	2.79192
212	0.952	1.855	2.974			104.5	1.96789	2.79822
213	1.038	2.042	3.144			105	1.96743	2.83518
214	1.448	2.467	3.535			105.5	1.9732	2.78682
215	1.833	2.777	3.664			106	1.98229	2.77934
216	2.731	3.597	4.516			106.5	1.97919	2.84085
217	3.741	4.383	5.958			107	1.96662	2.81581
218	4.266	4.785	7.086			107.5	1.97908	2.79534
219	3.691	4.142	7			108	1.97128	2.79445
220	3.598	3.904	7.28			108.5	1.96941	2.80934
221	4.196	4.336	6.984			109	1.95685	2.80012
222	4.01	4.171	5.749			109.5	1.97684	2.79828
223	3.476	3.757	5.364			110	1.95662	2.78526
224	3.643	3.871	4.811			110.5	1.99385	2.81319
225	3.485	3.892	4.547			111	1.96826	2.7786
226	2.667	3.405	4.059			111.5	1.9873	2.78911
227	2.379	3.216	3.805			112	1.96928	2.78546
228	2.349	3.061	3.75			112.5	1.99187	2.80854
229	2.162	3.148	3.889			113	1.99318	2.78319
230	1.608	2.887	3.569			113.5	1.94961	2.76498
231	1.261	2.557	3.18			114	1.97521	2.79323
232	1.108	2.535	3.146			114.5	1.975	2.81908
233	1.193	2.652	3.395			115	1.98009	2.82553
234	1.108	2.453	3.289			115.5	1.98243	2.82589
235	1.031	2.325	3.105			116	1.9736	2.81922
236	1.213	2.539	3.401			116.5	1.96944	2.80376
237	1.304	2.519	3.58			117	1.96531	2.82084
238	1.39	2.466	3.682			117.5	1.96243	2.82705
239	1.158	2.228	3.528			118	1.9806	2.80485
240	1.206	2.133	3.724			118.5	1.96839	2.80905
241	1.184	2.132	3.877			119	1.97512	2.78285
242	1.12	2.061	3.854			119.5	1.96115	2.81737
243	1.528	2.221	4.216			120	1.98252	2.77559
244	1.574	2.249	4.199			120.5	1.96045	2.78332
245	1.424	2.205	3.992			121	1.95704	2.79919
246	1.352	2.315	3.976			121.5	1.96191	2.81867
247	1.245	2.388	3.969			122	1.95079	2.80374
248	1.063	2.354	3.709			122.5	1.95977	2.79316
249	0.944	2.158	3.449			123	1.95167	2.83442
250	0.901	2.117	3.463			123.5	1.95205	2.80564
251	0.843	2.207	3.406			124	1.94744	2.79171
252	0.73	2.106	3.094			124.5	1.96965	2.81784
253	0.713	1.963	2.951			125	1.96691	2.78619
254	0.758	2.085	3.095			125.5	1.96322	2.79432
255	0.705	2.173	2.986			126	1.96983	2.76502
256	0.631	2.021	2.655			126.5	1.9464	2.76994
257	0.656	2.017	2.698			127	1.97115	2.79677
258	0.727	2.23	2.892			127.5	1.9705	2.80484
259	0.815	2.41	2.966			128	1.96272	2.80333
260	0.897	2.608	3.087			128.5	1.96731	2.78277
261	0.914	2.634	2.977			129	1.95426	2.7743
262	1.077	2.854	3.255			129.5	1.95601	2.7759
263	0.967	2.696	3.235			130	1.94803	2.75907
264	0.74	2.428	2.924			130.5	1.96226	2.77859
265	0.695	2.307	2.726			131	1.97538	2.78883
266	0.792	2.393	2.582			131.5	1.97306	2.80601
267	0.807	2.41	2.528			132	1.96054	2.83981
268	0.77	2.372	2.444			132.5	1.96254	2.82088
269	0.9	2.624	2.833			133	1.94718	2.82774
270	0.841	2.534	2.928			133.5	1.94365	2.84497
271	0.708	2.305	2.713			134	1.96589	2.83835
272	0.833	2.452	2.853			134.5	1.97345	2.82683
273	0.938	2.658	3.208			135	1.97293	2.7847
274	0.865	2.534	3.274			135.5	1.9646	2.77457
275	0.939	2.584	3.555			136	1.9719	2.77013
276	0.888	2.394	3.388			136.5	1.96907	2.80913
277	0.92	2.434	3.232			137	1.98463	2.76539
278	1.289	2.79	3.593			137.5	1.98773	2.84943
279	2.307	3.378	4.426			138	1.96463	2.79932
						138.5	1.9688	2.8034
						139	1.96173	2.79578
						139.5	1.96973	2.81784
						140	1.96421	2.83671
						140.5	1.96249	2.80534
						141	1.96917	2.79314
						141.5	1.96912	2.80137
						142	1.97161	2.78855
						142.5	1.9634	2.80853
						143	1.97467	2.79384
						143.5	1.9706	2.78365
						144	1.97351	2.77633
						144.5	1.98725	2.79904
						145	1.97929	2.76609
						145.5	1.96375	2.77851
						146	1.96755	2.78207
						146.5	1.97304	2.78702
						147	1.9477	2.78728
						147.5	1.95692	2.77441
						148	1.97351	2.79163
						148.5	1.96713	2.78549
						149	1.97189	2.77926
						149.5	1.96409	2.78416
						150	1.96718	2.79747
						150.5	1.95456	2.82112
						151	1.9716	2.80495
						151.5	1.95529	2.81893
						152	1.97218	2.83527
						152.5	1.96552	2.86093
						153	1.97015	2.83203
						153.5	1.97791	2.79336
						154	1.97659	2.79946
						154.5	1.96392	2.79948
						155	1.97385	2.75381
						155.5	1.96188	2.78622
						156	1.97639	2.77523
						156.5	1.97308	2.79322
						157	1.96919	2.76736
						157.5	1.98142	2.77365
						158	1.96714	2.78973
						158.5	1.98844	2.78409
						159	1.96016	2.7848
						159.5	1.96725	2.77035
						160	1.97882	2.7998
						160.5	1.98141	2.7737
						161	1.9527	2.7943
						161.5	1.97152	2.78918
						162	1.97268	2.79364
						162.5	1.96856	2.77541
						163	1.97688	2.78911
						163.5	1.97109	2.79622
						164	1.94609	2.82294
						164.5	1.9603	2.77281
						165	1.97258	2.79293
						165.5	1.96382	2.75992
						166	1.96044	2.79119
						166.5	1.97188	2.80376
						167	1.97609	2.77254
						167.5	1.96909	2.76989
						168	1.96574	2.80537
						168.5	1.96833	2.75315
						169	1.97196	2.79476
						169.5	1.97764	2.76448
						170	1.96614	2.76697
						170.5	1.98097	2.78007
						171	1.97596	2.77686
						171.5	1.98679	2.77599
						172	1.97076	2.75699
						172.5	1.9802	2.78063
						173	1.99933	2.76991
						173.5	1.98403	2.77301
						174	1.96482	2.7824
						174.5	1.99123	2.78428
						175	1.98046	2.76039
						175.5	1.94955	2.7665
						176	1.94948	2.78858
						176.5	1.95064	2.80495
						177	1.94924	2.78817
						177.5	1.975	2.78096
						178	1.97391	2.77228
						178.5	1.98004	2.80073
						179	1.9748	2.79116
						179.5	1.97808	2.78975
						180	1.9766	2.82001
						180.5	1.97402	2.80396
						181	1.97222	2.77512
						181.5	1.96377	2.80328
						182	1.97798	2.79296
						182.5	1.97344	2.77105
						183	1.9467	2.79461
						183.5	1.94828	2.81313
						184	1.9512	2.78314
						184.5	1.96914	2.81172
						185	1.95608	2.79948
						185.5	1.98725	2.7834
						186	1.98974	2.77297
						186.5	1.95211	2.78383
						187	1.95605	2.77602
						187.5	1.95175	2.77874
						188	1.96476	2.79574
						188.5	1.98108	2.80294
						189	1.96788	2.81534
						189.5	1.95871	2.76501
						190	1.96033	2.81485
						190.5	1.97341	2.76211
						191	1.96338	2.8204
						191.5	1.97541	2.8015
						192	1.98673	2.82151
						192.5	1.95477	2.81556
						193	1.95156	2.81429
						193.5	1.95701	2.77475
						194	1.97705	2.77862
						194.5	1.98964	2.77687
						195	1.9829	2.784
						195.5	1.97324	2.82079
						196	1.97098	2.79037
						196.5	1.97877	2.78775
						197	1.97003	2.81104
						197.5	1.96071	2.8155
						198	1.95767	2.81183
						198.5	1.96083	2.8198
						199	1.97449	2.79795
						199.5	1.9835	2.76235
						200	2.00737	2.80533
						200.5	1.98959	2.80008
						201	1.98129	2.79074
						201.5	1.99171	2.76912
						202	2.00073	2.81174
						202.5	1.97349	2.82068
						203	1.98343	2.80173
						203.5	1.98697	2.80834
						204	1.98522	2.8073
						204.5	1.97353	2.83379
						205	1.97719	2.81029
						205.5	1.97696	2.8112
						206	1.98815	2.78427
						206.5	2.00062	2.80589
						207	1.99796	2.74726
						207.5	1.96746	2.72307
						208	1.95631	2.74556
						208.5	1.97575	2.74269
						209	1.97333	2.7238
						209.5	1.98731	2.72827
						210	1.99778	2.72783
						210.5	1.98719	2.75987
						211	1.97829	2.74624
						211.5	1.9735	2.78402
						212	1.94001	2.73703
						212.5	1.93218	2.75791
						213	1.95238	2.78842
						213.5	1.95964	2.74389
						214	1.95744	2.7389
						214.5	1.96853	2.76048
						215	1.96115	2.79812
						215.5	1.95256	2.81283
						216	1.95779	2.78258
						216.5	1.95991	2.81751
						217	1.95585	2.75118
						217.5	1.95708	2.75256
						218	1.95556	2.75617
						218.5	1.9627	2.73842
						219	1.99496	2.73668
						219.5	1.96734	2.73967
						220	1.96739	2.73195
						220.5	1.96804	2.73114
						221	1.98598	2.75188
						221.5	1.96408	2.74172
						222	1.98099	2.73854
						222.5	1.95719	2.73743
						223	1.9611	2.82526
						223.5	1.95208	2.8158
						224	1.96041	2.82715
						224.5	1.96038	2.79925
						225	1.96252	2.78531
						225.5	1.94555	2.8121
						226	1.95997	2.76796
						226.5	1.95991	2.76503
						227	1.95471	2.76255
						227.5	1.94928	2.76397
						228	1.96288	2.75183
						228.5	1.95884	2.80601
						229	1.96582	2.79225
						229.5	1.96626	2.73778
						230	1.9389	2.78917
						230.5	1.96353	2.80495
						231	1.96881	2.80143
						231.5	1.93979	2.81614
						232	1.95016	2.79111
						232.5	1.94712	2.7868
						233	1.94619	2.8079
						233.5	1.94838	2.78852
						234	1.95304	2.81146
						234.5	1.95657	2.8007
						235	1.96157	2.81927
						235.5	1.96433	2.81363
						236	1.96941	2.82003
						236.5	1.97031	2.81188
						237	1.96645	2.78376
						237.5	1.96255	2.81261
						238	1.95871	2.8078
						238.5	1.95991	2.80738
						239	1.95233	2.76533
						239.5	1.95671	2.80001
						240	1.94648	2.77049
						240.5	1.94736	2.73463
						241	1.93699	2.71695
						241.5	1.94426	2.73746
						242	1.93667	2.7389
						242.5	1.93219	2.78394
						243	1.94768	2.81149
						243.5	1.95985	2.78386
						244	1.94131	2.78433
						244.5	1.94208	2.81059
						245	1.93872	2.79109
						245.5	1.94492	2.79154
						246	1.95241	2.79035
						246.5	1.94262	2.7697
						247	1.94794	2.79771
						247.5	1.96451	2.80637
						248	1.9385	2.79319
						248.5	1.94278	2.77797
						249	1.97473	2.76298
						249.5	1.98261	2.73633
						250	1.97315	2.76898
						250.5	1.97207	2.74544
						251	1.97566	2.73839
						251.5	1.97175	2.73337
						252	1.96109	2.72337
						252.5	1.95861	2.72089
						253	1.99212	2.73291
						253.5	1.96076	2.73019
						254	1.94692	2.72199
						254.5	1.92654	2.78079
						255	1.94685	2.80155
						255.5	1.94053	2.78038
						256	1.97243	2.77487
						256.5	1.96397	2.74335
						257	1.97915	2.72591
						257.5	1.96514	2.73666
						258	1.97104	2.73559
						258.5	1.9693	2.72129
						259	1.96584	2.72894
						259.5	1.96105	2.73047
						260	1.96998	2.75406
						260.5	1.94596	2.80164
						261	1.97248	2.78835
						261.5	1.96193	2.73468
						262	1.9483	2.71129
						262.5	1.95913	2.73502
						263	1.96156	2.73263
						263.5	1.95469	2.72921
						264	1.96329	2.7295
						264.5	1.96894	2.72818
						265	1.98672	2.72916
						265.5	1.97823	2.7395
						266	2.01115	2.74044
						266.5	1.97279	2.74792
						267	1.98476	2.76488
						267.5	1.97204	2.73024
						268	1.99198	2.73357
						268.5	1.99944	2.72543
						269	1.98254	2.74714
						269.5	1.9778	2.74215
						270	1.95978	2.74449
						270.5	1.98138	2.7895
						271	1.99398	2.80194
						271.5	1.99402	2.79198
						272	2.01054	2.77097
						272.5	1.97778	2.76189
						273	1.97065	2.7937
						273.5	1.97107	2.80514
						274	1.9669	2.76422
						274.5	1.99491	2.76308
						275	1.98638	2.79832
						275.5	1.9618	2.81188
						276	1.9429	2.74836
						276.5	1.98416	2.76536
						277	1.968	2.76511
						277.5	1.98771	2.75634
						278	1.97117	2.75975
						278.5	1.98107	2.76876
						279	1.9483	2.75744
						279.5	1.95643	2.75758
						280	1.97699	2.79186
						280.5	1.96729	2.8028
						281	1.96681	2.75014
						281.5	1.95329	2.75123
						282	1.96728	2.75114
						282.5	1.94719	2.75713
						283	1.97346	2.73967
						283.5	1.94846	2.76021
						284	1.96639	2.75292
						284.5	1.95271	2.76598
						285	1.97908	2.7835
						285.5	1.96249	2.78833
						286	1.95975	2.74618
						286.5	1.96104	2.7372
						287	1.93912	2.76383
						287.5	1.9481	2.78122
						288	1.94158	2.74751
						288.5	1.96615	2.737
						289	1.94865	2.75631
						289.5	1.95938	2.75449
						290	1.97668	2.75649
						290.5	1.96055	2.75001
						291	1.95529	2.75443
						291.5	1.95676	2.74734
						292	1.97004	2.73101
						292.5	1.96313	2.75046
						293	1.96546	2.72909
						293.5	1.97062	2.72551
						294	1.96154	2.74165
						294.5	1.9598	2.73506
						295	1.94458	2.76184
						295.5	1.9444	2.74404
						296	1.93882	2.75363
						296.5	1.93721	2.75774
						297	1.94425	2.74996
						297.5	1.93515	2.73995
						298	1.93585	2.7297
						298.5	1.95632	2.73992
						299	1.94294	2.73496
						299.5	1.94704	2.7349
						300	1.93409	2.72923
						300.5	1.95123	2.72883
						301	1.94862	2.73036
						301.5	1.96984	2.73353
						302	1.9547	2.74598
						302.5	1.94737	2.75915
						303	1.93371	2.74941
						303.5	1.94291	2.73074
						304	1.94368	2.7486
						304.5	1.9231	2.7502
						305	1.93498	2.76314
						305.5	1.93051	2.74568
						306	1.94159	2.75612
						306.5	1.94173	2.74926
						307	1.9368	2.75642
						307.5	1.92828	2.75089
						308	1.94311	2.73585
						308.5	1.9192	2.73407
						309	1.93557	2.74297
						309.5	1.94322	2.73211
						310	1.94389	2.75184
						310.5	1.94371	2.76321
						311	1.94825	2.75532
						311.5	1.9523	2.76246
						312	1.93468	2.75928
						312.5	1.93834	2.73349
						313	1.95232	2.74102
						313.5	1.94646	2.73025
						314	1.93238	2.74106
						314.5	1.93316	2.74995
						315	1.94208	2.78878
						315.5	1.9383	2.80832
						316	1.92997	2.81139
						316.5	1.92626	2.80014
						317	1.93846	2.77363
						317.5	1.93926	2.78547
						318	1.93778	2.80393
						318.5	1.93954	2.7633
						319	1.9276	2.76691
						319.5	1.94155	2.81226
						320	1.9417	2.77555
						320.5	1.94303	2.77386
						321	1.94329	2.75104
						321.5	1.94685	2.77121
						322	1.92726	2.76394
						322.5	1.9411	2.77673
						323	1.95793	2.7613
						323.5	1.94877	2.75471
						324	1.95863	2.77163
						324.5	1.95535	2.7774
						325	1.94994	2.76126
						325.5	1.95187	2.77687
						326	1.95544	2.76315
						326.5	1.93953	2.7763
						327	1.94301	2.79381
						327.5	1.9573	2.79238
						328	1.94369	2.79228
						328.5	1.93018	2.7812
						329	1.94237	2.76589
						329.5	1.95044	2.78488
						330	1.94735	2.7867
						330.5	1.93962	2.76991
						331	1.94253	2.75081
						331.5	1.93308	2.79429
						332	1.94398	2.79217
						332.5	1.93784	2.76177
						333	1.94097	2.78543
						333.5	1.92428	2.76323
						334	1.939	2.77791
						334.5	1.93675	2.80613
						335	1.93436	2.76353
						335.5	1.9254	2.79774
						336	1.95561	2.78305
						336.5	1.94432	2.76222
						337	1.94	2.78993
						337.5	1.93688	2.79132
						338	1.95558	2.78745
						338.5	1.92252	2.76323
						339	1.92691	2.77351
						339.5	1.93334	2.84436
						340	1.95238	2.76346
						340.5	1.94477	2.75595
						341	1.94487	2.79155
						341.5	1.94707	2.80205
						342	1.93805	2.77264
						342.5	1.92371	2.79202
						343	1.93463	2.82118
						343.5	1.93686	2.82248
						344	1.94478	2.78859
						344.5	1.94657	2.77827
						345	1.94272	2.7867
						345.5	1.93909	2.7489
						346	1.92967	2.7744
						346.5	1.9304	2.73432
						347	1.93646	2.74344
						347.5	1.91935	2.7527
						348	1.92956	2.74103
						348.5	1.94684	2.73004
						349	1.93319	2.72944
						349.5	1.93356	2.74186
						350	1.92214	2.74246
						350.5	1.92628	2.74998
						351	1.92986	2.73339
						351.5	1.93866	2.7269
						352	1.93671	2.75251
						352.5	1.92999	2.72629
						353	1.94355	2.71469
						353.5	1.95187	2.78498
						354	1.94547	2.77642
						354.5	1.95899	2.81934
						355	1.93752	2.82835
						355.5	1.94056	2.85107
						356	1.93263	2.777
						356.5	1.94168	2.79844
						357	1.9312	2.81699
						357.5	1.95623	2.80531
						358	1.94343	2.81183
						358.5	1.95913	2.8092
						359	1.94969	2.77718
						359.5	1.93299	2.80532
						360	1.92755	2.78454
						360.5	1.92964	2.8004
						361	1.93059	2.8023
						361.5	1.92615	2.79432
						362	1.93108	2.77261
						362.5	1.9344	2.77868
						363	1.94058	2.76062
						363.5	1.92738	2.77089
						364	1.9421	2.76928
						364.5	1.93648	2.7643
						365	1.93548	2.77212
						365.5	1.9391	2.7624
						366	1.95547	2.7792
						366.5	1.93335	2.77123
						367	1.94217	2.78949
						367.5	1.95015	2.79102
						368	1.93763	2.78986
						368.5	1.93782	2.75941
						369	1.95357	2.76156
						369.5	1.92639	2.76931
						370	1.91563	2.7865
						370.5	1.91595	2.74673
						371	1.94091	2.79547
						371.5	1.92865	2.78327
						372	1.94092	2.80851
						372.5	1.94253	2.77792
						373	1.944	2.77986
						373.5	1.9496	2.79386
						374	1.95525	2.77021
						374.5	1.94609	2.76782
						375	1.92963	2.77061
						375.5	1.92391	2.79802
						376	1.93275	2.76835
						376.5	1.94086	2.7674
						377	1.94849	2.75716
						377.5	1.95115	2.76335
						378	1.95147	2.81159
						378.5	1.94216	2.79007
						379	1.94612	2.775
						379.5	1.93652	2.77117
						380	1.92567	2.80677
						380.5	1.95392	2.79658
						381	1.93711	2.78092
						381.5	1.94966	2.7975
						382	1.94272	2.81442
						382.5	1.93994	2.76532
						383	1.9334	2.82542
						383.5	1.94737	2.75391
						384	1.94031	2.79091
						384.5	1.96233	2.77591
						385	1.95074	2.77907
						385.5	1.94054	2.7658
						386	1.9513	2.79737
						386.5	1.94902	2.78671
						387	1.937	2.77704
						387.5	1.94965	2.79763
						388	1.95456	2.81388
						388.5	1.95329	2.80545
						389	1.95059	2.78338
						389.5	1.94451	2.76965
						390	1.9583	2.77944
						390.5	1.96069	2.81745
						391	1.94691	2.78431
						391.5	1.93855	2.79095
						392	1.94098	2.77348
						392.5	1.94884	2.79757
						393	1.95841	2.79352
						393.5	1.93821	2.76992
						394	1.93229	2.79263
						394.5	1.94904	2.79797
						395	1.93929	2.81995
						395.5	1.95783	2.77371
						396	1.94963	2.75983
						396.5	1.94236	2.8082
						397	1.95007	2.80665
						397.5	1.94184	2.77705
						398	1.95062	2.81041
						398.5	1.94642	2.7823
						399	1.96089	2.79098
						399.5	1.9539	2.80613
						400	1.97157	2.78297
						400.5	1.96264	2.76641
						401	1.94651	2.77976
						401.5	1.93568	2.76671
						402	1.93601	2.77716
						402.5	1.93668	2.79706
						403	1.93577	2.81109
						403.5	1.94448	2.83829
						404	1.93475	2.81341
						404.5	1.93043	2.82794
						405	1.94848	2.84666
						405.5	1.93195	2.82364
						406	1.94663	2.80546
						406.5	1.93458	2.81709
						407	1.9553	2.81269
						407.5	1.95209	2.8107
						408	1.95671	2.81209
						408.5	1.95275	2.82532
						409	1.95685	2.81284
						409.5	1.93603	2.77874
						410	1.93436	2.77843
						410.5	1.96217	2.81176
						411	1.94626	2.7829
						411.5	1.95885	2.78678
						412	1.9355	2.776
						412.5	1.94208	2.80068
						413	1.94607	2.79565
						413.5	1.96144	2.78381
						414	1.955	2.80278
						414.5	1.93905	2.81417
						415	1.94766	2.8067
						415.5	1.94511	2.81667
						416	1.93682	2.8086
						416.5	1.94454	2.8196
						417	1.93672	2.82604
						417.5	1.94847	2.81038
						418	1.9348	2.77665
						418.5	1.93648	2.80624
						419	1.95203	2.78357
						419.5	1.95595	2.76814
						420	1.97005	2.80846
						420.5	1.93075	2.79248
						421	1.93072	2.83078
						421.5	1.94236	2.79997
						422	1.94756	2.7841
						422.5	1.94665	2.79278
						423	1.95176	2.79437
						423.5	1.94261	2.82137
						424	1.93063	2.80932
						424.5	1.94533	2.7928
						425	1.94693	2.78859
						425.5	1.96474	2.80088
						426	1.94916	2.80698
						426.5	1.95019	2.78571
						427	1.94281	2.86327
						427.5	1.94875	2.82528
						428	1.93356	2.81571
						428.5	1.93212	2.79876
						429	1.94694	2.83965
						429.5	1.95014	2.86951
						430	1.95008	2.83527
						430.5	1.93992	2.8082
						431	1.9469	2.84091
						431.5	1.94942	2.84734
						432	1.95347	2.82912
						432.5	1.96106	2.79942
						433	1.95472	2.82566
						433.5	1.94123	2.81902
						434	1.96212	2.84592
						434.5	1.96567	2.84178
						435	1.96769	2.81043
						435.5	1.95855	2.83077
						436	1.93823	2.84085
						436.5	1.97715	2.79739
						437	1.94519	2.82754
						437.5	1.94859	2.81134
						438	1.95839	2.82679
						438.5	1.95068	2.79321
						439	1.95246	2.88297
						439.5	1.95584	2.8157
						440	1.95415	2.80051
						440.5	1.96687	2.81046
						441	1.95558	2.84973
						441.5	1.96678	2.84931
						442	1.95226	2.78764
						442.5	1.94497	2.83946
						443	1.94778	2.80091
						443.5	1.95066	2.80994
						444	1.94734	2.84573
						444.5	1.95037	2.81662
						445	1.94886	2.79929
						445.5	1.96101	2.80198
						446	1.96589	2.84721
						446.5	1.96323	2.85896
						447	1.95626	2.83526
						447.5	1.95454	2.81464
						448	1.95036	2.80688
						448.5	1.95156	2.83844
						449	1.94862	2.82346
						449.5	1.9582	2.85847
						450	1.95447	2.80389
						450.5	1.94284	2.78135
						451	1.95149	2.80952
						451.5	1.94557	2.78062
						452	1.95997	2.82834
						452.5	1.96362	2.76816
						453	1.9509	2.83238
						453.5	1.95319	2.81877
						454	1.94255	2.84464
						454.5	1.95229	2.82589
						455	1.94454	2.77373
						455.5	1.93624	2.81228
						456	1.92804	2.79078
						456.5	1.93819	2.81488
						457	1.93991	2.83039
						457.5	1.92855	2.78413
						458	1.94103	2.77877
						458.5	1.95702	2.79867
						459	1.9528	2.83614
						459.5	1.95439	2.81863
						460	1.94938	2.832
						460.5	1.95177	2.78597
						461	1.94437	2.78935
						461.5	1.95486	2.80956
						462	1.93947	2.83163
						462.5	1.94838	2.84249
						463	1.94144	2.82893
						463.5	1.95146	2.82221
						464	1.94172	2.82665
						464.5	1.95048	2.82295
						465	1.93821	2.80135
						465.5	1.94839	2.82138
						466	1.94966	2.82437
						466.5	1.95149	2.77997
						467	1.94331	2.80425
						467.5	1.94281	2.79219
						468	1.94372	2.83509
						468.5	1.93783	2.80462
						469	1.94388	2.83374
						469.5	1.94909	2.82568
						470	1.94525	2.8487
						470.5	1.95281	2.82741
						471	1.95913	2.84361
						471.5	1.94207	2.82764
						472	1.94082	2.81149
						472.5	1.93717	2.84524
						473	1.96561	2.82797
						473.5	1.9551	2.84455
						474	1.95283	2.84488
						474.5	1.95125	2.7769
						475	1.97057	2.83161
						475.5	1.9448	2.80906
						476	1.96745	2.83879
						476.5	1.94223	2.84208
						477	1.94866	2.8212
						477.5	1.96567	2.78977
						478	1.95036	2.79579
						478.5	1.95941	2.81845
						479	1.95621	2.82271
						479.5	1.9565	2.81551
						480	1.94295	2.8041
						480.5	1.95311	2.80128
						481	1.96561	2.79319
						481.5	1.96232	2.78417
						482	1.9351	2.85506
						482.5	1.93806	2.81892
						483	1.96253	2.82745
						483.5	1.95743	2.80434
						484	1.93646	2.8271
						484.5	1.94307	2.83996
						485	1.9476	2.80428
						485.5	1.95085	2.84152
						486	1.9521	2.8241
						486.5	1.95656	2.79178
						487	1.9339	2.80141
						487.5	1.96104	2.80187
						488	1.96045	2.84237
						488.5	1.93967	2.84681
						489	1.93434	2.85565
						489.5	1.943	2.83509
						490	1.94967	2.86079
						490.5	1.94915	2.79179
						491	1.96402	2.8496
						491.5	1.96836	2.84088
						492	1.96836	2.79453
						492.5	1.95914	2.79562
						493	1.95518	2.82189
						493.5	1.96461	2.82629
						494	1.93741	2.79267
						494.5	1.94498	2.82075
						495	1.93364	2.81604
						495.5	1.9493	2.83329
						496	1.94418	2.84216
						496.5	1.94345	2.7914
						497	1.94374	2.78314
						497.5	1.95283	2.81295
						498	1.9476	2.85233
						498.5	1.95953	2.81533
						499	1.93261	2.82613
						499.5	1.93446	2.81966
						500	1.95751	2.84008
						500.5	1.94132	2.8055
						501	1.94104	2.84949
						501.5	1.93627	2.81441
						502	1.93044	2.80001
						502.5	1.94173	2.79944
						503	1.93186	2.79563
						503.5	1.94002	2.77705
						504	1.93478	2.7954
						504.5	1.9443	2.83608
						505	1.95549	2.83661
						505.5	1.94112	2.80277
						506	1.92377	2.76969
						506.5	1.94247	2.77825
						507	1.9383	2.81689
						507.5	1.93678	2.8577
						508	1.94547	2.79086
						508.5	1.94988	2.81427
						509	1.96074	2.83139
						509.5	1.94246	2.81203
						510	1.93582	2.79918
						510.5	1.92737	2.80721
						511	1.91896	2.81908
						511.5	1.94183	2.78517
						512	1.93773	2.83042
						512.5	1.9473	2.83299
						513	1.94196	2.80745
						513.5	1.94176	2.78759
						514	1.9561	2.82722
						514.5	1.97016	2.78767
						515	1.95521	2.80026
						515.5	1.95092	2.81521
						516	1.92658	2.82197
						516.5	1.92248	2.80595
						517	1.93505	2.83059
						517.5	1.94115	2.80369
						518	1.93285	2.83291
						518.5	1.9384	2.80246
						519	1.93663	2.81909
						519.5	1.92323	2.84687
						520	1.94341	2.78291
						520.5	1.95178	2.81537
						521	1.94368	2.81065
						521.5	1.93021	2.85716
						522	1.94054	2.79864
						522.5	1.93086	2.7843
						523	1.94479	2.83834
						523.5	1.93599	2.85194
						524	1.9562	2.82658
						524.5	1.94451	2.82745
						525	1.96756	2.81508
						525.5	1.94607	2.79322
						526	1.95458	2.80476
						526.5	1.93606	2.79954
						527	1.9264	2.79446
						527.5	1.93162	2.78968
						528	1.92903	2.7842
						528.5	1.91557	2.8246
						529	1.92092	2.79281
						529.5	1.92767	2.81862
						530	1.93682	2.81633
						530.5	1.93096	2.80987
						531	1.94887	2.80745
						531.5	1.95571	2.83358
						532	1.95039	2.81369
						532.5	1.9524	2.81576
						533	1.95533	2.83351
						533.5	1.9419	2.81535
						534	1.94041	2.79919
						534.5	1.94115	2.81064
						535	1.93449	2.80892
						535.5	1.93865	2.79473
						536	1.9435	2.80865
						536.5	1.92825	2.79892
						537	1.95252	2.83661
						537.5	1.93543	2.86309
						538	1.93919	2.83788
						538.5	1.9368	2.86401
						539	1.93981	2.88052
						539.5	1.93214	2.81111
						540	1.95883	2.82037
						540.5	1.94848	2.81759
						541	1.94225	2.83777
						541.5	1.93531	2.85188
						542	1.94668	2.86138
						542.5	1.94885	2.84466
						543	1.93511	2.86979
						543.5	1.93639	2.80741
						544	1.93642	2.86947
						544.5	1.93722	2.83431
						545	1.92864	2.84159
						545.5	1.94098	2.82913
						546	1.92956	2.78798
						546.5	1.94417	2.83461
						547	1.93418	2.85244
						547.5	1.92751	2.84825
						548	1.92807	2.84564
						548.5	1.9412	2.85383
						549	1.93733	2.81835
						549.5	1.94042	2.87389
						550	1.94054	2.87007
						550.5	1.95449	2.86309
						551	1.94404	2.87269
						551.5	1.93885	2.82137
						552	1.94511	2.82022
						552.5	1.94712	2.83498
						553	1.94537	2.83198
						553.5	1.93749	2.83928
						554	1.93767	2.86026
						554.5	1.93576	2.84638
						555	1.92828	2.85692
						555.5	1.93552	2.85239
						556	1.94852	2.8344
						556.5	1.94191	2.84047
						557	1.94732	2.83113
						557.5	1.95084	2.86417
						558	1.94403	2.83179
						558.5	1.93916	2.87859
						559	1.94016	2.86481
						559.5	1.93849	2.8836
						560	1.93683	2.88931
						560.5	1.94254	2.87389
						561	1.94159	2.88782
						561.5	1.93956	2.91018
						562	1.93752	2.93095
						562.5	1.94766	2.90388
						563	1.93526	2.87939
						563.5	1.9433	2.89785
						564	1.93483	2.91715
						564.5	1.95212	2.86846
						565	1.93816	2.87137
						565.5	1.95095	2.88213
						566	1.94466	2.8324
						566.5	1.94573	2.86389
						567	1.94565	2.85129
						567.5	1.9439	2.88568
						568	1.93743	2.89174
						568.5	1.92979	2.86149
						569	1.92317	2.86295
						569.5	1.93556	2.86577
						570	1.91244	2.87097
						570.5	1.92832	2.85255
						571	1.94068	2.86725
						571.5	1.92954	2.85525
						572	1.94097	2.86034
						572.5	1.95013	2.8336
						573	1.93871	2.84974
						573.5	1.94414	2.86156
						574	1.94057	2.85045
						574.5	1.93368	2.81239
						575	1.96072	2.86605
						575.5	1.95162	2.85855
						576	1.93761	2.88877
						576.5	1.96309	2.85499
						577	1.95431	2.84245
						577.5	1.94838	2.84153
						578	1.96098	2.86704
						578.5	1.95488	2.81966
						579	1.93892	2.83496
						579.5	1.92887	2.86324
						580	1.94007	2.86528
						580.5	1.94424	2.85724
						581	1.96822	2.85358
						581.5	1.95396	2.86648
						582	1.94487	2.866
						582.5	1.94264	2.86089
						583	1.93443	2.89386
						583.5	1.9492	2.90761
						584	1.94791	2.86009
						584.5	1.93845	2.85248
						585	1.95175	2.85406
						585.5	1.93939	2.83194
						586	1.96403	2.85196
						586.5	1.95315	2.80747
						587	1.95495	2.84836
						587.5	1.94478	2.85561
						588	1.96351	2.87415
						588.5	1.93613	2.83398
						589	1.96005	2.85595
						589.5	1.95515	2.8572
						590	1.94825	2.82063
						590.5	1.97395	2.83422
						591	1.94431	2.86918
						591.5	1.94191	2.83892
						592	1.93502	2.86486
						592.5	1.92803	2.83861
						593	1.94077	2.86622
						593.5	1.94816	2.83818
						594	1.94777	2.84087
						594.5	1.95296	2.85469
						595	1.9403	2.83225
						595.5	1.94988	2.84529
						596	1.94197	2.87096
						596.5	1.93659	2.85929
						597	1.9357	2.82339
						597.5	1.94742	2.86025
						598	1.95068	2.83992
						598.5	1.94151	2.8713
						599	1.93785	2.87603
						599.5	1.93082	2.82527
						600	1.94435	2.8219
						600.5	1.93173	2.82791
						601	1.93684	2.86622
						601.5	1.93896	2.84939
						602	1.93457	2.83516
						602.5	1.942	2.84594
						603	1.92014	2.85913
						603.5	1.93728	2.85188
						604	1.91595	2.83748
						604.5	1.92491	2.83771
						605	1.92203	2.83759
						605.5	1.93988	2.85663
						606	1.91942	2.8607
						606.5	1.93061	2.82813
						607	1.91617	2.86724
						607.5	1.91882	2.80228
						608	1.92746	2.84345
						608.5	1.92098	2.83649
						609	1.92119	2.87501
						609.5	1.92959	2.87433
						610	1.92607	2.88285
						610.5	1.94016	2.87011
						611	1.93333	2.799
						611.5	1.93615	2.84378
						612	1.93591	2.83595
						612.5	1.92831	2.87732
						613	1.93303	2.83695
						613.5	1.93801	2.84358
						614	1.94269	2.85895
						614.5	1.93482	2.83612
						615	1.94366	2.81065
						615.5	1.93709	2.82643
						616	1.93757	2.84919
						616.5	1.93782	2.83492
						617	1.93238	2.83233
						617.5	1.94429	2.82707
						618	1.93218	2.86196
						618.5	1.92673	2.84515
						619	1.94028	2.86286
						619.5	1.95512	2.86489
						620	1.95255	2.8637
						620.5	1.93578	2.87239
						621	1.93736	2.88316
						621.5	1.93716	2.8706
						622	1.93389	2.84704
						622.5	1.94321	2.85455
						623	1.9461	2.8509
						623.5	1.95605	2.84817
						624	1.93978	2.86527
						624.5	1.94531	2.83373
						625	1.93467	2.85884
						625.5	1.92682	2.83863
						626	1.94483	2.86515
						626.5	1.92194	2.84021
						627	1.93949	2.83505
						627.5	1.94567	2.83846
						628	1.94448	2.84458
						628.5	1.94204	2.81041
						629	1.94714	2.86222
						629.5	1.94003	2.84478
						630	1.94063	2.81804
						630.5	1.93873	2.83113
						631	1.94866	2.83079
						631.5	1.93293	2.80894
						632	1.95238	2.85491
						632.5	1.97612	2.81873
						633	1.95526	2.82301
						633.5	1.94251	2.83066
						634	1.93	2.84767
						634.5	1.95298	2.86454
						635	1.93268	2.83421
						635.5	1.95211	2.84029
						636	1.94493	2.82985
						636.5	1.94431	2.83772
						637	1.94386	2.79938
						637.5	1.94164	2.82415
						638	1.94078	2.84051
						638.5	1.93853	2.8125
						639	1.95749	2.82616
						639.5	1.95086	2.83031
						640	1.93654	2.82587
						640.5	1.94183	2.8349
						641	1.94681	2.79845
						641.5	1.92213	2.81765
						642	1.93276	2.83229
						642.5	1.93633	2.85197
						643	1.93946	2.81598
						643.5	1.93096	2.83586
						644	1.92223	2.84641
						644.5	1.93027	2.81373
						645	1.93806	2.83143
						645.5	1.93229	2.8113
						646	1.91938	2.81716
						646.5	1.93395	2.78648
						647	1.93748	2.77309
						647.5	1.95689	2.78712
						648	1.9575	2.78539
						648.5	1.96617	2.8281
						649	1.93834	2.83364
						649.5	1.94225	2.77539
						650	1.93295	2.79729
						650.5	1.94144	2.84029
						651	1.93794	2.8503
						651.5	1.95252	2.84339
						652	1.9554	2.81471
						652.5	1.94403	2.7951
						653	1.93959	2.81607
						653.5	1.9401	2.84428
						654	1.93786	2.83257
						654.5	1.94976	2.83078
						655	1.94908	2.83304
						655.5	1.94526	2.8057
						656	1.93867	2.78099
						656.5	1.93035	2.81294
						657	1.95018	2.83584
						657.5	1.93436	2.80946
						658	1.93873	2.79573
						658.5	1.92816	2.82799
						659	1.93099	2.79737
						659.5	1.93486	2.81365
						660	1.92992	2.81449
						660.5	1.9351	2.80502
						661	1.93976	2.80528
						661.5	1.94315	2.81101
						662	1.94279	2.81643
						662.5	1.93702	2.84253
						663	1.94308	2.79936
						663.5	1.94264	2.85843
						664	1.93721	2.87764
						664.5	1.94472	2.83852
						665	1.93896	2.86981
						665.5	1.92802	2.83412
						666	1.93927	2.86959
						666.5	1.94292	2.85114
						667	1.9499	2.82539
						667.5	1.93563	2.8301
						668	1.94132	2.84782
						668.5	1.92438	2.85013
						669	1.93457	2.83824
						669.5	1.93122	2.86003
						670	1.95168	2.82484
						670.5	1.95087	2.84825
						671	1.96438	2.83656
						671.5	1.95944	2.8274
						672	1.94194	2.84935
						672.5	1.94924	2.85361
						673	1.93662	2.84668
						673.5	1.94822	2.88541
						674	1.93607	2.83495
						674.5	1.93419	2.88033
						675	1.93407	2.86156
						675.5	1.93837	2.88264
						676	1.94243	2.88474
						676.5	1.94704	2.84577
						677	1.94852	2.88609
						677.5	1.93643	2.8817
						678	1.93511	2.86203
						678.5	1.91646	2.86462
						679	1.94431	2.88576
						679.5	1.95033	2.83962
						680	1.94857	2.82896
						680.5	1.94251	2.854
						681	1.92385	2.82808
						681.5	1.94534	2.81948
						682	1.95918	2.79578
						682.5	1.97221	2.8399
						683	1.95449	2.83687
						683.5	1.95366	2.81165
						684	1.94732	2.80768
						684.5	1.93638	2.86162
						685	1.95051	2.82948
						685.5	1.9544	2.84317
						686	1.95103	2.83158
						686.5	1.93344	2.85746
						687	1.943	2.84769
						687.5	1.94929	2.85025
						688	1.95095	2.81073
						688.5	1.94048	2.82
						689	1.9418	2.84386
						689.5	1.94212	2.83034
						690	1.94156	2.85282
						690.5	1.93914	2.8426
						691	1.97413	2.84982
						691.5	1.99147	2.81461
						692	1.95234	2.80503
						692.5	1.94849	2.80961
						693	1.97436	2.83033
						693.5	1.97102	2.77771
						694	1.95345	2.81274
						694.5	1.97734	2.79524
						695	1.96355	2.82871
						695.5	1.97049	2.84886
						696	1.97659	2.80682
						696.5	1.97349	2.83426
						697	1.97557	2.81978
						697.5	1.96139	2.81807
						698	1.97146	2.81804
						698.5	1.95838	2.84865
						699	1.96767	2.83885
						699.5	1.96419	2.76945
						700	1.95524	2.80268
						700.5	1.95264	2.81114
						701	1.97333	2.77299
						701.5	1.95553	2.82331
						702	1.95025	2.79652
						702.5	1.94439	2.79138
						703	1.95391	2.77807
						703.5	1.95115	2.81302
						704	1.94751	2.80163
						704.5	1.94924	2.84581
						705	1.93277	2.80258
						705.5	1.9531	2.8535
						706	1.9468	2.8222
						706.5	1.93688	2.8581
						707	1.93476	2.82574
						707.5	1.92772	2.79786
						708	1.9284	2.84198
						708.5	1.93509	2.85336
						709	1.93763	2.82789
						709.5	1.93089	2.82778
						710	1.93821	2.80665
						710.5	1.94339	2.80464
						711	1.94902	2.87231
						711.5	1.96829	2.81778
						712	1.95596	2.79921
						712.5	1.95323	2.85862
						713	1.9584	2.84341
						713.5	1.964	2.83331
						714	1.97522	2.81961
						714.5	1.95922	2.82666
						715	1.98656	2.84436
						715.5	1.95552	2.82215
						716	1.98433	2.8281
						716.5	1.96536	2.83374
						717	1.96485	2.81677
						717.5	1.9674	2.81266
						718	1.97713	2.89016
						718.5	1.96246	2.84835
						719	1.96502	2.823
						719.5	1.98042	2.83415
						720	1.96619	2.81706
						720.5	1.98974	2.84957
						721	1.96482	2.84201
						721.5	1.95171	2.83637
						722	1.95375	2.83289
						722.5	1.97135	2.84681
						723	1.9703	2.81866
						723.5	1.96564	2.85227
						724	1.95517	2.81548
						724.5	1.97475	2.82501
						725	1.97346	2.86048
						725.5	1.96987	2.85336
						726	1.97841	2.84493
						726.5	1.98209	2.85601
						727	1.98375	2.85826
						727.5	1.95472	2.82689
						728	1.9878	2.83185
						728.5	1.97741	2.79407
						729	1.97136	2.81992
						729.5	1.98705	2.84743
						730	1.99121	2.8864
						730.5	1.97817	2.85208
						731	1.9957	2.85853
						731.5	1.99192	2.83271
						732	1.99038	2.84007
						732.5	1.96924	2.89378
						733	1.98901	2.88172
						733.5	1.9617	2.82522
						734	1.97341	2.84843
						734.5	1.96583	2.85626
						735	1.96281	2.87803
						735.5	1.97475	2.88135
						736	1.97425	2.87638
						736.5	1.9735	2.86702
						737	1.9778	2.82509
						737.5	1.97088	2.85333
						738	1.98991	2.82698
						738.5	1.97628	2.79505
						739	1.96515	2.84896
						739.5	1.95885	2.83837
						740	1.96358	2.86829
						740.5	1.9675	2.85446
						741	1.94881	2.81466
						741.5	1.96984	2.794
						742	1.97335	2.81129
						742.5	1.95188	2.8466
						743	1.95295	2.8738
						743.5	1.95957	2.84848
						744	1.95967	2.84535
						744.5	1.96157	2.81665
						745	1.96035	2.79487
						745.5	1.97096	2.78248
						746	1.97472	2.7763
						746.5	1.96787	2.78523
						747	1.99696	2.79908
						747.5	1.98166	2.83367
						748	1.97561	2.82446
						748.5	1.98295	2.80732
						749	1.97262	2.82451
						749.5	1.98343	2.77412
						750	1.97437	2.79339
						750.5	1.97477	2.81384
						751	1.9744	2.77065
						751.5	1.96959	2.80863
						752	1.96269	2.79023
						752.5	1.96593	2.76864
						753	1.97738	2.78125
						753.5	1.96311	2.79764
						754	1.97947	2.82455
						754.5	1.98933	2.7687
						755	1.96785	2.80637
						755.5	1.98744	2.78642
						756	1.9772	2.79261
						756.5	1.97127	2.79904
						757	1.97758	2.77097
						757.5	1.96202	2.80648
						758	1.98377	2.78392
						758.5	1.97993	2.76954
						759	1.98716	2.77307
						759.5	1.97397	2.80799
						760	1.96899	2.80691
						760.5	1.97123	2.82634
						761	1.9997	2.81564
						761.5	2.00141	2.74909
						762	2.00285	2.7786
						762.5	1.97952	2.83106
						763	1.97517	2.78054
						763.5	1.98392	2.84034
						764	1.96581	2.81049
						764.5	1.97309	2.81051
						765	1.9703	2.84444
						765.5	1.97654	2.75314
						766	1.97356	2.8076
						766.5	1.96876	2.76091
						767	1.97138	2.77233
						767.5	1.97984	2.78556
						768	1.98627	2.75692
						768.5	1.99689	2.75442
						769	2.0113	2.7744
						769.5	1.99274	2.79769
						770	2.01102	2.82268
						770.5	1.99075	2.7987
						771	1.99121	2.79693
						771.5	1.96983	2.80531
						772	1.96205	2.799
						772.5	1.97182	2.79467
						773	1.99616	2.78716
						773.5	1.98276	2.78014
						774	1.95712	2.78797
						774.5	1.98172	2.77519
						775	1.98945	2.78846
						775.5	1.98149	2.80328
						776	1.98211	2.82379
						776.5	1.97655	2.81522
						777	1.97794	2.7762
						777.5	1.96617	2.77864
						778	1.98177	2.77726
						778.5	1.97369	2.77597
						779	1.96889	2.78697
						779.5	1.98004	2.78484
						780	1.96894	2.79967
						780.5	1.97339	2.82834
						781	1.99836	2.83168
						781.5	1.97145	2.83875
						782	1.98801	2.81365
						782.5	2.00439	2.79201
						783	1.99191	2.79582
						783.5	1.99804	2.77491
						784	1.97749	2.79116
						784.5	1.97801	2.77906
						785	1.97678	2.80368
						785.5	1.97193	2.78642
						786	1.96289	2.78138
						786.5	1.98116	2.79226
						787	1.96832	2.80501
						787.5	1.96182	2.784
						788	1.96904	2.80848
						788.5	1.97923	2.79982
						789	1.97101	2.80313
						789.5	1.97241	2.79036
						790	1.98832	2.83418
						790.5	1.9869	2.83414
						791	1.9626	2.84727
						791.5	1.98388	2.7842
						792	1.97714	2.80857
						792.5	1.97653	2.79839
						793	1.98825	2.80498
						793.5	1.97293	2.80598
						794	1.9877	2.79491
						794.5	1.97764	2.8152
						795	1.96927	2.83663
						795.5	1.97383	2.80721
						796	1.96524	2.83391
						796.5	1.96854	2.8184
						797	1.98077	2.86543
						797.5	1.99438	2.80569
						798	1.99691	2.83843
						798.5	1.97731	2.79655
						799	1.97452	2.83401
						799.5	2.00034	2.83421
						800	1.9934	2.77603
						800.5	1.99146	2.80032
						801	2.00521	2.84237
						801.5	1.99177	2.79925
						802	1.97785	2.79719
						802.5	1.97119	2.78442
						803	1.98954	2.83767
						803.5	1.98332	2.79087
						804	1.99495	2.80453
						804.5	1.98007	2.82062
						805	1.99223	2.79234
						805.5	1.98	2.79132
						806	1.95617	2.78414
						806.5	1.97516	2.78205
						807	1.96569	2.80591
						807.5	1.9667	2.82855
						808	1.96646	2.79386
						808.5	1.96388	2.79527
						809	1.94855	2.83186
						809.5	1.95233	2.80889
						810	1.96314	2.78688
						810.5	1.95099	2.79031
						811	1.95627	2.81152
						811.5	1.9486	2.79841
						812	1.94315	2.78805
						812.5	1.9478	2.79228
						813	1.95754	2.77786
						813.5	1.94437	2.77705
						814	1.95488	2.77501
						814.5	1.94598	2.82632
						815	1.94539	2.78796
						815.5	1.95347	2.78022
						816	1.96013	2.77832
						816.5	1.9739	2.80245
						817	1.94747	2.77616
						817.5	1.95349	2.82552
						818	1.94283	2.80938
						818.5	1.93356	2.79965
						819	1.93368	2.82311
						819.5	1.94077	2.79282
						820	1.93089	2.78031
						820.5	1.94239	2.78389
						821	1.94392	2.78401
						821.5	1.93245	2.79131
						822	1.94376	2.8279
						822.5	1.94152	2.83896
						823	1.93634	2.85516
						823.5	1.92914	2.81674
						824	1.9406	2.81779
						824.5	1.94142	2.79952
						825	1.94341	2.7976
						825.5	1.93496	2.81594
						826	1.94825	2.81591
						826.5	1.94831	2.80555
						827	1.93914	2.78966
						827.5	1.93479	2.78915
						828	1.93426	2.80759
						828.5	1.94312	2.80039
						829	1.9444	2.82024
						829.5	1.93898	2.77287
						830	1.94521	2.8144
						830.5	1.93858	2.80418
						831	1.95368	2.78795
						831.5	1.95861	2.79278
						832	1.97974	2.81607
						832.5	1.97605	2.8342
						833	2.02811	2.82648
						833.5	1.98381	2.8154
						834	1.9699	2.83928
						834.5	1.95432	2.788
						835	1.96445	2.82641
						835.5	1.93572	2.81582
						836	1.94477	2.80864
						836.5	1.93863	2.78649
						837	1.95656	2.81971
						837.5	1.9551	2.78588
						838	1.9394	2.79303
						838.5	1.93183	2.81484
						839	1.9507	2.81617
						839.5	1.94924	2.79471
						840	1.9328	2.80055
						840.5	1.93631	2.82239
						841	1.93858	2.84113
						841.5	1.93623	2.78625
						842	1.93571	2.80075
						842.5	1.93744	2.78255
						843	1.93392	2.80783
						843.5	1.92914	2.80012
						844	1.94492	2.79477
						844.5	1.9312	2.79419
						845	1.931	2.7738
						845.5	1.92947	2.79231
						846	1.9449	2.78152
						846.5	1.93388	2.7921
						847	1.94622	2.80985
						847.5	1.94325	2.80432
						848	1.95279	2.81196
						848.5	1.94399	2.774
						849	1.94226	2.83262
						849.5	1.93556	2.82039
						850	1.93468	2.77574
						850.5	1.92422	2.80298
						851	1.93922	2.80155
						851.5	1.92955	2.84131
						852	1.91731	2.81468
						852.5	1.93348	2.78096
						853	1.92314	2.81542
						853.5	1.93754	2.81125
						854	1.94774	2.79647
						854.5	1.9412	2.81903
						855	1.92725	2.82384
						855.5	1.94016	2.83525
						856	1.94328	2.80373
						856.5	1.93571	2.80105
						857	1.92153	2.79505
						857.5	1.92915	2.82765
						858	1.92914	2.79923
						858.5	1.93324	2.80501
						859	1.92184	2.79607
						859.5	1.93317	2.7827
						860	1.93321	2.82217
						860.5	1.94983	2.77516
						861	1.94647	2.79476
						861.5	1.951	2.81468
						862	1.96068	2.84825
						862.5	1.93893	2.8118
						863	1.93553	2.85394
						863.5	1.91362	2.82565
						864	1.93105	2.8018
						864.5	1.92401	2.85951
						865	1.93947	2.82549
						865.5	1.92387	2.80071
						866	1.90686	2.79911
						866.5	1.91833	2.79989
						867	1.91842	2.8415
						867.5	1.93873	2.80624
						868	1.92593	2.79313
						868.5	1.93763	2.84014
						869	1.94427	2.83538
						869.5	1.93103	2.82117
						870	1.94001	2.77861
						870.5	1.94442	2.8202
						871	1.93096	2.83763
						871.5	1.95184	2.8224
						872	1.94056	2.81462
						872.5	1.95245	2.84213
						873	1.94739	2.84258
						873.5	1.94235	2.82233
						874	1.95265	2.80839
						874.5	1.94235	2.86586
						875	1.92654	2.77242
						875.5	1.93712	2.80983
						876	1.95621	2.77994
						876.5	1.94536	2.75439
						877	1.94717	2.79856
						877.5	1.93185	2.84822
						878	1.94346	2.84816
						878.5	1.93155	2.83608
						879	1.95089	2.83845
						879.5	1.93923	2.82099
						880	1.95668	2.83651
						880.5	1.9395	2.79639
						881	1.93565	2.83852
						881.5	1.95256	2.82029
						882	1.94033	2.81141
						882.5	1.93714	2.80049
						883	1.94807	2.82092
						883.5	1.9315	2.78365
						884	1.94084	2.84478
						884.5	1.95213	2.82664
						885	1.94945	2.79848
						885.5	1.96047	2.79261
						886	1.94214	2.80787
						886.5	1.9563	2.80877
						887	1.95248	2.80425
						887.5	1.93994	2.79302
						888	1.93945	2.81456
						888.5	1.94411	2.8074
						889	1.94662	2.83459
						889.5	1.9574	2.845
						890	1.95995	2.79989
						890.5	1.94875	2.79199
						891	1.95095	2.82441
						891.5	1.94809	2.79669
						892	1.9469	2.81182
						892.5	1.94828	2.81952
						893	1.94501	2.829
						893.5	1.93799	2.78906
						894	1.93905	2.83621
						894.5	1.93543	2.84731
						895	1.93	2.81033
						895.5	1.94475	2.81572
						896	1.94151	2.82479
						896.5	1.9372	2.83015
						897	1.9385	2.83734
						897.5	1.94114	2.81578
						898	1.9441	2.8505
						898.5	1.94934	2.85545
						899	1.94682	2.86894
						899.5	1.93962	2.85906
						900	1.94347	2.86989
						900.5	1.94783	2.84532
						901	1.94707	2.83424
						901.5	1.9371	2.83666
						902	1.93759	2.80095
						902.5	1.94366	2.83708
						903	1.94081	2.79851
						903.5	1.9405	2.82029
						904	1.93134	2.82925
						904.5	1.92848	2.82848
						905	1.93474	2.84043
						905.5	1.94243	2.82701
						906	1.93842	2.83759
						906.5	1.94629	2.79425
						907	1.95325	2.77553
						907.5	1.95519	2.77141
						908	1.96341	2.82265
						908.5	1.9481	2.79605
						909	1.9626	2.82779
						909.5	1.95171	2.7729
						910	1.9613	2.85452
						910.5	1.95712	2.83248
						911	1.95595	2.84042
						911.5	1.95068	2.85278
						912	1.96236	2.8244
						912.5	1.937	2.78941
						913	1.94544	2.84621
						913.5	1.9473	2.79188
						914	1.9533	2.79863
						914.5	1.95311	2.81306
						915	1.94052	2.79789
						915.5	1.94252	2.79189
						916	1.96339	2.81621
						916.5	1.95438	2.80945
						917	1.95069	2.79141
						917.5	1.95321	2.824
						918	1.9549	2.8358
						918.5	1.96234	2.82686
						919	1.94656	2.82443
						919.5	1.97609	2.81061
						920	1.96316	2.81297
						920.5	1.96789	2.81858
						921	1.96285	2.82956
						921.5	1.96228	2.78955
						922	1.96562	2.78914
						922.5	1.96044	2.81785
						923	1.96494	2.80678
						923.5	1.95197	2.82173
						924	1.94622	2.85445
						924.5	1.96139	2.83438
						925	1.94841	2.84846
						925.5	1.93817	2.83396
						926	1.94469	2.81033
						926.5	1.94014	2.85258
						927	1.9442	2.85226
						927.5	1.97646	2.8315
						928	1.94623	2.82921
						928.5	1.94997	2.81457
						929	1.94937	2.78303
						929.5	1.95405	2.85644
						930	1.96388	2.8568
						930.5	1.93664	2.83998
						931	1.93224	2.80558
						931.5	1.9302	2.81359
						932	1.95739	2.82056
						932.5	1.93007	2.83733
						933	1.92267	2.81591
						933.5	1.93437	2.81709
						934	1.93354	2.82182
						934.5	1.9292	2.79935
						935	1.93717	2.81298
						935.5	1.94644	2.78327
						936	1.93298	2.80986
						936.5	1.92799	2.80597
						937	1.93611	2.81647
						937.5	1.92854	2.79298
						938	1.92989	2.8483
						938.5	1.93078	2.83258
						939	1.92349	2.78111
						939.5	1.9371	2.81069
						940	1.93097	2.78525
						940.5	1.92607	2.78102
						941	1.93628	2.79127
						941.5	1.95579	2.78463
						942	1.93712	2.79198
						942.5	1.94933	2.81368
						943	1.94775	2.79211
						943.5	1.93991	2.79828
						944	1.94526	2.78773
						944.5	1.95994	2.78199
						945	1.94055	2.77924
						945.5	1.94287	2.80387
						946	1.9499	2.76749
						946.5	1.96254	2.78992
						947	1.936	2.7618
						947.5	1.94051	2.77391
						948	1.92817	2.77706
						948.5	1.92278	2.78628
						949	1.93159	2.78661
						949.5	1.94213	2.79097
						950	1.93334	2.77814
						950.5	1.94045	2.76997
						951	1.93317	2.83263
						951.5	1.94945	2.85974
						952	1.93908	2.82059
						952.5	1.93759	2.78376
						953	1.93869	2.81642
						953.5	1.93442	2.77523
						954	1.92852	2.78834
						954.5	1.91535	2.77585
						955	1.92187	2.77127
						955.5	1.90094	2.78405
						956	1.92073	2.78087
						956.5	1.92863	2.76383
						957	1.93191	2.75788
						957.5	1.92169	2.77576
						958	1.92075	2.75848
						958.5	1.92609	2.77834
						959	1.93145	2.77291
						959.5	1.93102	2.77703
						960	1.90953	2.765
						960.5	1.93934	2.79633
						961	1.9203	2.81262
						961.5	1.92737	2.73816
						962	1.91986	2.82289
						962.5	1.92663	2.81617
						963	1.91505	2.77268
						963.5	1.92653	2.7673
						964	1.91948	2.83172
						964.5	1.91967	2.76324
						965	1.92832	2.79505
						965.5	1.92033	2.82726
						966	1.92927	2.82734
						966.5	1.92729	2.76407
						967	1.91478	2.83019
						967.5	1.92093	2.82469
						968	1.93332	2.78806
						968.5	1.93856	2.78014
						969	1.92591	2.80675
						969.5	1.9311	2.80167
						970	1.94619	2.79779
						970.5	1.9374	2.83199
						971	1.92401	2.81847
						971.5	1.93305	2.7878
						972	1.92826	2.76427
						972.5	1.93089	2.78169
						973	1.93251	2.8031
						973.5	1.93177	2.83252
						974	1.92359	2.78839
						974.5	1.93878	2.80784
						975	1.92505	2.80435
						975.5	1.9299	2.79441
						976	1.9264	2.82864
						976.5	1.93626	2.84133
						977	1.92325	2.83136
						977.5	1.91975	2.81382
						978	1.92411	2.81638
						978.5	1.92635	2.80096
						979	1.91954	2.83864
						979.5	1.91137	2.79817
						980	1.92239	2.80856
						980.5	1.92282	2.78669
						981	1.92651	2.80742
						981.5	1.92692	2.83762
						982	1.92379	2.79858
						982.5	1.92025	2.81498
						983	1.91668	2.81484
						983.5	1.92404	2.80075
						984	1.92835	2.80732
						984.5	1.93395	2.83041
						985	1.92081	2.83319
						985.5	1.92373	2.8737
						986	1.92765	2.83064
						986.5	1.92897	2.8487
						987	1.92985	2.85142
						987.5	1.91984	2.84195
						988	1.92801	2.85595
						988.5	1.92284	2.83764
						989	1.92021	2.81734
						989.5	1.92961	2.82668
						990	1.92069	2.7648
						990.5	1.93594	2.80348
						991	1.93583	2.82243
						991.5	1.94247	2.80766
						992	1.94614	2.82831
						992.5	1.92824	2.79728
						993	1.93131	2.81477
						993.5	1.91555	2.83755
						994	1.9177	2.8425
						994.5	1.93192	2.81227
						995	1.92507	2.79458
						995.5	1.92892	2.82246
						996	1.93549	2.83685
						996.5	1.92337	2.82566
						997	1.91201	2.83612
						997.5	1.92308	2.81792
						998	1.92432	2.82623
						998.5	1.9294	2.83018
[truncated: 2,924 more rows]

## Sheet: ADP-Glo
ADP-Glo assay
PK-1 Construct	Replicate
	1	2	3
WT	47621	52626	54162
PK-115-279 (monomer)	15394	11897	9136
PK-115-279 (dimer)	37265	33023	38010
K49A	24779	27390	22425
D141N	3461	3327	3884
D160N	5525	5429	4581
E217DNEEE	57013	55140	51329

## Sheet: TSA
TSA - PK-1
Temp (degC)	WT		PK-115-279 (monomer)		PK-115-279 (dimer)		K49A		D141N		D160N		E217DNEEE
	#1	#2	#1	#2	#1	#2	#1	#2	#1	#2	#1	#2	#1	#2
25	6.94495	6.92363	9.02648	8.84875	9.27646	8.51564	4.47237	4.19695	4.00179	3.96602	5.05749	5.28573	22.3609	21.1582
26	6.87602	6.83286	8.1468	8.31468	8.48868	8.4366	3.96336	4.223	4.01051	3.93131	5.03325	5.28878	21.8729	20.7537
27	6.76062	6.72183	7.51761	7.48857	7.98282	7.82724	3.51248	3.34815	4.00824	3.94624	5.07901	5.27766	21.7237	20.5211
28	6.67183	6.64473	7.02747	7.00584	7.65936	7.55013	2.96396	2.71648	4.05515	3.97192	5.11966	5.30371	21.3254	20.0446
29	6.60533	6.54107	6.7323	6.75852	7.44502	7.4174	2.52822	2.50067	4.03143	3.94484	5.03192	5.29051	21.1119	19.9276
30	6.47766	6.4456	6.55206	6.57821	7.3066	7.28448	2.24581	2.21425	4.02164	3.9218	5.05662	5.31882	20.6806	19.7958
31	6.48923	6.40604	6.3736	6.45252	7.25085	7.2894	2.06182	2.05281	4.02034	3.94741	5.06466	5.35419	20.5889	19.4906
32	6.37268	6.35208	6.26685	6.35311	7.26174	7.22761	1.88697	1.86498	3.98976	3.92691	5.05735	5.34698	20.1566	19.2682
33	6.29816	6.28149	6.31087	6.33171	7.34568	7.26367	1.7574	1.75198	3.9854	3.92169	5.04788	5.31299	19.9306	18.9666
34	6.22615	6.1245	6.27152	6.20859	7.39022	7.29591	1.6847	1.6381	3.94845	3.87939	5.05308	5.28224	19.4969	18.5551
35	6.12762	6.02955	6.36185	6.38725	7.52787	7.45774	1.64788	1.58915	3.89051	3.8189	5.0806	5.20006	18.9204	18.231
36	6.04448	5.97314	6.3979	6.37587	7.63009	7.59097	1.64278	1.59489	3.83645	3.76989	5.07352	5.23607	18.5379	17.571
37	5.86815	5.84597	6.40061	6.3579	7.72935	7.69742	1.63576	1.64097	3.79441	3.64669	4.9945	5.15613	18.1218	17.2252
38	5.76499	5.71898	6.37695	6.32764	7.68334	7.71487	1.61995	1.63054	3.69432	3.58798	4.99381	5.14796	17.7238	16.7606
39	5.61532	5.60856	6.2884	6.30751	7.65811	7.58002	1.64021	1.61485	3.67623	3.51029	5.02327	5.11057	17.2075	16.221
40	5.49888	5.50862	6.25757	6.27594	7.57917	7.49996	1.67277	1.6539	3.68505	3.48786	4.97292	5.09219	16.7467	15.6214
41	5.35907	5.39629	6.20595	6.22685	7.50538	7.4166	1.72496	1.68976	3.67296	3.43847	4.94992	5.17105	16.2164	15.0561
42	5.19209	5.24006	6.21758	6.17375	7.48135	7.37005	1.81488	1.76682	3.65501	3.367	4.91412	5.09921	15.7893	14.4695
43	5.11292	5.16945	6.35568	6.31813	7.38624	7.28749	1.87185	1.79639	3.63067	3.35263	4.94138	5.13828	15.3113	13.697
44	5.1309	5.10752	6.56497	6.46825	7.44091	7.40925	2.05522	1.91948	3.65029	3.28698	4.98019	5.02698	14.8696	13.0509
45	4.93531	5.03466	6.85297	6.79251	7.65526	7.58785	2.28953	2.24508	3.64808	3.34336	4.96223	5.03263	14.2492	12.6209
46	4.87373	4.89836	7.17762	7.00058	7.95492	7.8849	2.63658	2.59394	3.61838	3.35107	4.88758	5.02083	13.7417	12.7219
47	4.78676	4.79002	7.81454	7.74582	8.49017	8.42054	3.28353	3.26754	3.59797	3.27553	4.84071	4.94087	12.9757	12.344
48	4.69705	4.67219	8.65908	8.36146	9.15941	8.98954	4.28171	4.30488	3.58089	3.26098	4.75237	4.84603	12.5381	12.0645
49	4.73821	4.7073	10.0488	9.89958	10.0121	9.89738	6.06326	6.3222	3.50828	3.23771	4.76289	4.79337	12.3421	11.7894
50	4.76122	4.71443	12.5985	12.2572	11.6801	11.6008	9.13342	9.55086	3.44712	3.17011	4.6993	4.72753	12.0688	11.6248
51	4.87449	4.80398	16.7199	16.9515	14.6667	14.5486	13.4734	14.0375	3.45508	3.17856	4.64342	4.77251	12.0991	11.5806
52	5.06233	5.00613	24.9234	25.1375	20.4168	21.5737	17.7467	18.1358	3.40996	3.19544	4.59781	4.71645	12.2565	11.7487
53	5.46171	5.36104	31.1249	32.9514	28.9568	29.275	20.2123	20.3287	3.43986	3.18641	4.60426	4.70926	12.7004	12.2516
54	5.97211	5.88141	30.9269	30.9852	27.1373	26.9459	20.5939	20.6759	3.40022	3.19295	4.64989	4.72616	13.5503	12.9695
55	6.83309	6.69179	29.5114	29.4129	26.0742	25.5977	19.631	19.5186	3.4008	3.28879	4.59642	4.72332	15.0573	14.3615
56	7.92821	7.75867	28.2704	28.1652	24.636	24.3947	18.896	19.1647	3.4832	3.39415	4.65142	4.82883	17.4853	16.6505
57	9.59803	9.20729	26.9856	26.369	23.7922	23.6313	18.0917	17.9985	3.64421	3.55971	4.74708	4.90796	21.3567	20.2108
58	11.1662	10.7227	25.5286	25.6743	22.1684	20.7056	17.1219	17.2385	3.91957	3.9409	5.03001	5.1325	27.3241	25.8356
59	12.3437	11.5463	24.2499	24.1587	20.7788	19.2014	16.4454	16.4265	4.40779	4.39887	5.41038	5.52006	35.9154	33.8148
60	12.7475	11.7129	22.5415	22.2495	18.9977	18.0229	16.3927	16.2247	4.89913	5.01673	6.1011	6.17053	46.6075	42.9598
61	12.1972	11.1329	21.0789	21.2558	17.6327	16.8348	15.3942	15.2002	5.36355	5.50883	7.3195	7.16838	56.9424	51.1925
62	11.5116	10.2776	19.7686	19.6491	16.2769	15.9876	14.495	14.3684	5.61173	5.8041	8.85748	8.57465	62.8881	55.2075
63	10.6506	9.49022	18.2214	18.1114	15.3057	14.6037	13.7386	13.6818	5.523	5.70899	9.71718	10.2902	63.7766	53.7651
64	10.0569	8.68979	16.8967	16.7085	14.1833	13.6878	12.9437	12.8947	5.30007	5.48228	11.0384	11.6188	59.2123	47.9153
65	9.43758	8.30186	15.8998	15.6491	13.2219	12.7421	12.119	12.0459	5.13412	5.28776	11.2905	12.3115	53.2139	40.8982
66	8.83301	7.8429	14.9973	14.7621	12.4484	11.9983	11.2978	11.2908	4.9247	5.118	11.1214	12.0789	46.1219	33.6475
67	8.14597	7.43064	13.8862	12.9857	11.5362	11.0927	10.5426	10.4606	4.7679	4.94806	10.3615	11.2559	39.699	27.2449
68	7.65517	7.02211	12.8244	12.0173	10.8311	9.89025	9.77941	9.96014	4.63557	4.80821	9.57513	10.6228	34.8475	22.8345
69	7.15601	6.47924	11.9795	11.2582	10.084	9.48286	8.98573	9.16835	4.49714	4.63907	9.0781	9.86942	32.4252	19.1939
70	6.76392	6.14385	10.9303	10.3741	9.29434	8.34259	8.21703	8.27049	4.31393	4.45291	8.55479	9.16849	29.1218	16.8227
71	6.36149	5.75385	10.0702	9.78834	8.63003	8.23146	7.53515	7.55197	4.19064	4.28092	8.01295	8.53296	26.5364	14.593
72	6.00606	5.37173	9.26259	8.80984	7.96836	7.37905	6.70684	6.63569	4.00621	4.13703	7.51049	7.9685	25.0531	13.3851
73	5.7611	5.13385	8.42617	8.10738	7.29809	6.88834	6.23511	6.02137	3.85824	3.93215	6.82577	7.26264	23.02	12.2634
74	5.47461	4.81791	7.67631	6.87074	6.65909	6.01023	5.36743	5.16357	3.66579	3.84059	6.41402	6.72857	21.5176	11.1725
75	5.12879	4.54381	6.84849	6.38485	6.07047	5.82357	4.78713	4.84201	3.52585	3.67001	6.04746	6.37258	20.2665	10.377
76	4.90018	4.34272	6.15875	5.87696	5.49338	4.76395	4.16275	4.14814	3.402	3.5462	5.68274	5.98459	18.9653	9.67476
77	4.74696	4.13421	5.55312	5.16301	4.94745	4.23219	3.61505	3.64029	3.27341	3.41731	5.30927	5.57365	18.0865	9.18077
78	4.46585	3.97587	5.00449	4.78905	4.34689	3.96426	3.16105	3.30468	3.1988	3.28186	4.98501	5.27823	17.1829	8.67835
79	4.37441	3.86851	4.38822	4.00085	3.85469	4.59014	2.73902	2.75827	3.1026	3.19371	4.73226	5.08638	16.2385	8.27591
80	4.18311	3.68353	3.84736	3.28158	3.4209	2.85792	2.34565	2.26835	2.98734	3.05689	4.54108	4.81778	15.5055	7.84985
